# Supplementary material for: Effects of improved drinking water quality on early childhood growth in rural Uttar Pradesh, India: A propensity-score analysis
Source: PLoS One. 2019 Jan 8;14(1):e0209054. doi: 10.1371/journal.pone.0209054 (PMC6324831; doi:10.1371/journal.pone.0209054)
Supplement: S1 File — Analysis dataset. (CSV) [file pone.0209054.s010.csv]

id_cluster	id_Household	rural	mdg_water	sdg_water	WAZ	HAZ	WHZ	underweight	stunting	wasting	prop_poorest	prop_opendef	open_defection	improved_sanitation	purifywater	wealth_index	Q_wealth_index1	Q_wealth_index2	Q_wealth_index3	Q_wealth_index4	Q_wealth_index5	age	muslim	girl	birthorder	educ_mother_4cat	educ_father_4cat	motherageR
1	1008	1	1	1	-4.0100002	-2.22	-4.0500002	1	1	1	.2	.42222223	1	0	0	-.60216618	1	0	0	0	0	395.6875	0	1	5. 5 or more	0. no education	0. no education	36
1	1020	1	1	1	-1.84	-1.26	-1.74	0	0	0	.2	.42222223	1	0	0	-.5124926	0	1	0	0	0	426.125	0	1	2. 2	0. no education	0. no education	25
1	1019	1	1	0	-2.04	-1.61	-1.73	1	0	0	.2	.42222223	1	0	0	-.25118384	0	0	1	0	0	395.6875	0	1	2. 2	2. some upper primary (6 to 8)	0. no education	26
1	1009	1	1	1	-2.95	-1.21	-3.3199999	1	0	1	.2	.42222223	1	0	0	-.64190036	1	0	0	0	0	547.875	0	0	4. 4	2. some upper primary (6 to 8)	3. some scndry (9 to 10) senior (11 to 12) or more	26
1	1013	1	1	0	-2.26	-4.5	.47	1	1	0	.2	.42222223	1	0	0	1.5880336	0	0	0	0	1	395.6875	0	1	3. 3	3. some scndry (9 to 10) senior (11 to 12) or more	1. some primary (1 to 5)	30
1	1010	1	1	1	-1.1799999	-1.1	-.88999999	0	0	0	.2	.42222223	1	0	0	-.38059157	0	0	1	0	0	547.875	0	0	5. 5 or more	0. no education	3. some scndry (9 to 10) senior (11 to 12) or more	31
1	1018	1	1	0	-2.45	-4.21	-.34	1	1	0	.2	.42222223	1	0	0	-.16151027	0	0	0	1	0	456.5625	0	0	1. 1	3. some scndry (9 to 10) senior (11 to 12) or more	1. some primary (1 to 5)	25
1	1016	1	1	0	-1.04	-4.4499998	1.65	0	1	0	.2	.42222223	1	0	0	-.74949169	1	0	0	0	0	669.625	0	0	1. 1	3. some scndry (9 to 10) senior (11 to 12) or more	0. no education	25
1	1006	1	1	1	-3.25	-1.45	-3.6400001	1	0	1	.2	.42222223	1	0	0	-.21144965	0	0	0	1	0	456.5625	0	0	1. 1	1. some primary (1 to 5)	2. some upper primary (6 to 8)	20
1	1007	1	1	0	-1.53	-.83999997	-1.52	0	0	0	.2	.42222223	1	0	0	-.38059157	0	0	1	0	0	547.875	0	0	1. 1	1. some primary (1 to 5)	1. some primary (1 to 5)	32
1	1002	1	1	1	-2.4200001	-1.9	-2.05	1	0	1	.2	.42222223	1	0	0	-.50999933	0	1	0	0	0	547.875	0	1	1. 1	0. no education	2. some upper primary (6 to 8)	23
1	1015	1	1	1	-2.22	-2.8299999	-1.1	1	1	0	.2	.42222223	1	0	0	-.19953649	0	0	0	1	0	547.875	0	1	4. 4	0. no education	3. some scndry (9 to 10) senior (11 to 12) or more	28
1	1004	1	1	1	-1.13	-.37	-1.3200001	0	0	0	.2	.42222223	1	0	0	-.58545762	0	1	0	0	0	517.4375	0	1	5. 5 or more	0. no education	3. some scndry (9 to 10) senior (11 to 12) or more	30
1	1012	1	1	0	-1.76	-4.4499998	.72000003	0	1	0	.2	.42222223	1	0	0	-.32414883	0	0	1	0	0	517.4375	0	0	3. 3	2. some upper primary (6 to 8)	2. some upper primary (6 to 8)	28
1	1001	1	1	0	-.91000003	1.27	-1.9400001	0	0	0	.2	.42222223	1	0	0	-.41861778	0	1	0	0	0	426.125	0	0	3. 3	0. no education	3. some scndry (9 to 10) senior (11 to 12) or more	29
1	1005	1	1	1	-1.84	-1.21	-1.74	0	0	0	.2	.42222223	1	0	1	1.2078984	0	0	0	0	1	547.875	0	0	4. 4	3. some scndry (9 to 10) senior (11 to 12) or more	1. some primary (1 to 5)	32
1	1003	1	1	1	-1.26	-1.97	-.44999999	0	0	0	.2	.42222223	1	0	0	-.25118384	0	0	1	0	0	547.875	0	1	2. 2	3. some scndry (9 to 10) senior (11 to 12) or more	3. some scndry (9 to 10) senior (11 to 12) or more	24
2	2013	1	1	1	-1.97	-3.4000001	-.27000001	0	1	0	.40000001	.33333334	1	0	0	-.73157388	1	0	0	0	0	669.625	0	1	4. 4	0. no education	3. some scndry (9 to 10) senior (11 to 12) or more	33
2	2019	1	1	1	-.61000001	-.25999999	-.64999998	0	0	0	.40000001	.33333334	1	0	0	-.47026515	0	1	0	0	0	456.5625	0	0	3. 3	0. no education	3. some scndry (9 to 10) senior (11 to 12) or more	30
2	2003	1	1	0	-3.3199999	-3.77	-2.0599999	1	1	1	.40000001	.33333334	1	0	0	-.47026515	0	1	0	0	0	669.625	1	0	1. 1	3. some scndry (9 to 10) senior (11 to 12) or more	3. some scndry (9 to 10) senior (11 to 12) or more	22
2	2004	1	1	1	-1.75	-3.53	-.029999999	0	1	0	.40000001	.33333334	1	0	0	-.21524738	0	0	1	0	0	639.1875	1	0	1. 1	1. some primary (1 to 5)	1. some primary (1 to 5)	22
2	2015	1	1	1	-.83999997	-2.4400001	.49000001	0	1	0	.40000001	.33333334	1	0	0	.10974691	0	0	0	1	0	395.6875	0	0	3. 3	0. no education	2. some upper primary (6 to 8)	25
2	2001	1	1	1	-2.6600001	-.95999998	-3.0699999	1	0	1	.40000001	.33333334	0	1	0	.6059019	0	0	0	0	1	578.3125	1	0	5. 5 or more	0. no education	1. some primary (1 to 5)	32
2	2008	1	1	0	-1.85	-2.9400001	-.43000001	0	1	0	.40000001	.33333334	1	0	0	-.73157388	1	0	0	0	0	395.6875	0	1	5. 5 or more	0. no education	2. some upper primary (6 to 8)	38
2	2011	1	1	1	-1.38	-3.0899999	.18000001	0	1	0	.40000001	.33333334	1	0	0	.1520793	0	0	0	1	0	669.625	1	0	1. 1	2. some upper primary (6 to 8)	3. some scndry (9 to 10) senior (11 to 12) or more	21
2	2006	1	1	1	-.94	-3.6500001	1.25	0	1	0	.40000001	.33333334	1	0	0	-.25118384	0	0	1	0	0	426.125	0	0	5. 5 or more	0. no education	0. no education	32
2	2002	1	1	1	-.16	-2.0799999	1.09	0	1	0	.40000001	.33333334	1	0	0	-.54323018	0	1	0	0	0	426.125	1	1	3. 3	0. no education	0. no education	22
2	2018	1	1	1	-2.0699999	-4.6799998	.62	1	1	0	.40000001	.33333334	1	0	0	-.73157388	1	0	0	0	0	669.625	0	1	1. 1	0. no education	0. no education	20
2	2012	1	1	0	-2.8099999	-2.4400001	-2.0699999	1	1	1	.40000001	.33333334	1	0	0	-.60216618	1	0	0	0	0	669.625	0	1	4. 4	2. some upper primary (6 to 8)	3. some scndry (9 to 10) senior (11 to 12) or more	35
2	2020	1	1	1	-1.16	-4.7199998	1.78	0	1	0	.40000001	.33333334	1	0	0	-.10506755	0	0	0	1	0	487	0	0	5. 5 or more	0. no education	3. some scndry (9 to 10) senior (11 to 12) or more	30
2	2007	1	1	0	-1.46	-3.23	.38999999	0	1	0	.40000001	.33333334	1	0	0	-.32894424	0	0	1	0	0	365.25	0	1	5. 5 or more	0. no education	0. no education	50
2	2009	1	1	1	-1.0700001	-4.9400001	2.0599999	0	1	0	.40000001	.33333334	1	0	0	-.59967285	1	0	0	0	0	639.1875	0	1	3. 3	2. some upper primary (6 to 8)	0. no education	25
2	2016	1	1	1	-1.89	-2.6600001	-.80000001	0	1	0	.40000001	.33333334	1	0	0	-.59967285	1	0	0	0	0	547.875		1	5. 5 or more	0. no education	1. some primary (1 to 5)	43
2	2014	1	1	1	-2.9400001	-2.04	-2.77	1	1	1	.40000001	.33333334	1	0	0	-.47026515	0	1	0	0	0	426.125	1	0	2. 2	2. some upper primary (6 to 8)	3. some scndry (9 to 10) senior (11 to 12) or more	28
2	2017	1	1	0	-2.02	-3.21	-.55000001	1	1	0	.40000001	.33333334	1	0	0	-.72908062	1	0	0	0	0	517.4375	0	1	1. 1	2. some upper primary (6 to 8)	2. some upper primary (6 to 8)	20
2	2010	1	1	1	-2.5899999	-2.4000001	-1.9299999	1	1	0	.40000001	.33333334	1	0	0	-.93394661	1	0	0	0	0	395.6875	0	0	5. 5 or more	0. no education	0. no education	30
3	3018	1	1	1	-.40000001	-.83999997	.0099999998	0	0	0	.34999999	.070754714	1	0	0	.13324167	0	0	0	1	0	547.875	0	0	1. 1	3. some scndry (9 to 10) senior (11 to 12) or more	3. some scndry (9 to 10) senior (11 to 12) or more	25
3	3004	1	1	1	-1.27	-1.52	-.68000001	0	0	0	.34999999	.070754714	1	0	0	1.9205751	0	0	0	0	1	639.1875	0	1	1. 1	1. some primary (1 to 5)	3. some scndry (9 to 10) senior (11 to 12) or more	22
3	3006	1	1	1	-3.99	-3.98	-3.02	1	1	1	.34999999	.070754714	1	0	0	-.80204564	1	0	0	0	0	608.75	0	0	1. 1	0. no education	0. no education	25
3	3020	1	1	1	-4.04	-1.8200001	-4.3800001	1	0	1	.34999999	.070754714	1	0	0	-.15880464	0	0	0	1	0	426.125	0	1	5. 5 or more	0. no education	2. some upper primary (6 to 8)	30
3	3013	1	1	0	-3.52	-.43000001	-4.5599999	1	0	1	.34999999	.070754714	1	0	0	-.88139272	1	0	0	0	0	547.875	0	0	2. 2	0. no education	0. no education	20
3	3003	1	1	0	1.35	2.9100001	.19	0	0	0	.34999999	.070754714	0	1	0	4.2785444	0	0	0	0	1	395.6875	0	0	1. 1	3. some scndry (9 to 10) senior (11 to 12) or more	3. some scndry (9 to 10) senior (11 to 12) or more	22
3	3002	1	1	0	-1.42	-1.25	-1.12	0	0	0	.34999999	.070754714	1	0	0	.76933223	0	0	0	0	1	578.3125	0	1	1. 1	1. some primary (1 to 5)	1. some primary (1 to 5)	23
3	3017	1	1	1	-2.8299999	-1.42	-2.8499999	1	0	1	.34999999	.070754714	1	0	0	1.1057831	0	0	0	0	1	700.0625	0	1	1. 1	1. some primary (1 to 5)	3. some scndry (9 to 10) senior (11 to 12) or more	24
3	3011	1	1	0	-3.5899999	-.22	-4.7199998	1	0	1	.34999999	.070754714	1	0	0	-.32803765	0	0	1	0	0	487	1	1	3. 3	0. no education	2. some upper primary (6 to 8)	30
3	3001	1	1	1	-1.24	-1.61	-.64999998	0	0	0	.34999999	.070754714	0	1	0	1.7416104	0	0	0	0	1	395.6875	0	1	1. 1	3. some scndry (9 to 10) senior (11 to 12) or more	3. some scndry (9 to 10) senior (11 to 12) or more	26
3	3008	1	1	0	-3.51	-2.04	-3.6199999	1	1	1	.34999999	.070754714	1	0	0	-.40440252	0	1	0	0	0	426.125	0	0	5. 5 or more	0. no education	3. some scndry (9 to 10) senior (11 to 12) or more	37
3	3005	1	1	0	-1.3	-.56999999	-1.41	0	0	0	.34999999	.070754714	0	1	0	1.2804222	0	0	0	0	1	608.75	0	1	1. 1	1. some primary (1 to 5)	2. some upper primary (6 to 8)	23
3	3010	1	1	1	-1.77	-2.3199999	-.94	0	1	0	.34999999	.070754714	1	0	0	-.80842769	1	0	0	0	0	547.875	0	0	3. 3	0. no education	0. no education	34
4	4004	1	1	0	-1.5700001	-1.99	-.81	0	0	0	.2	.72881359	1	0	0	.13324167	0	0	0	1	0	395.6875	0	1	5. 5 or more	0. no education	3. some scndry (9 to 10) senior (11 to 12) or more	30
4	4002	1	1	0	-4.8800001	-4.6300001	-3.5799999	1	1	1	.2	.72881359	0	1	0	.80827463	0	0	0	0	1	578.3125	0	1	5. 5 or more	0. no education	1. some primary (1 to 5)	40
4	4006	1	1	1	-2.6099999	-1.16	-2.78	1	0	1	.2	.72881359	1	0	0	.82058173	0	0	0	0	1	669.625	0	1	1. 1	3. some scndry (9 to 10) senior (11 to 12) or more	3. some scndry (9 to 10) senior (11 to 12) or more	20
4	4007	1	1	0	-1.38	-1.63	-.85000002	0	0	0	.2	.72881359	1	0	0	-.19953649	0	0	0	1	0	426.125	0	0	5. 5 or more	0. no education	0. no education	30
4	4017	1	1	1	-1.3200001	-1.4400001	-.81	0	0	0	.2	.72881359	1	0	0	-.5124926	0	1	0	0	0	639.1875	0	0	3. 3	0. no education	0. no education	30
4	4020	1	1	0	-3.3499999	-2.6400001	-2.9300001	1	1	1	.2	.72881359	1	0	0	-.36388302	0	0	1	0	0	426.125	0	0	2. 2	2. some upper primary (6 to 8)	3. some scndry (9 to 10) senior (11 to 12) or more	24
4	4011	1	1	0	-3.3099999	-2.21	-3.22	1	1	1	.2	.72881359	0	0	0	-.12019711	0	0	0	1	0	608.75	0	0	5. 5 or more	0. no education	2. some upper primary (6 to 8)	30
4	4015	1	1	1	-2.23	-.56999999	-2.71	1	0	1	.2	.72881359	1	0	0	.14568338	0	0	0	1	0	608.75	0	1	1. 1	3. some scndry (9 to 10) senior (11 to 12) or more	3. some scndry (9 to 10) senior (11 to 12) or more	22
4	4012	1	1	1	-4.3099999	-4.5500002	-2.6700001	1	1	1	.2	.72881359	1	0	0	-.73157388	1	0	0	0	0	608.75	0	1	4. 4	0. no education	0. no education	38
4	4014	1	1	0	-1.3	-1.58	-.64999998	0	0	0	.2	.72881359	1	0	0	-.38059157	0	0	1	0	0	700.0625	0	1	1. 1	3. some scndry (9 to 10) senior (11 to 12) or more	3. some scndry (9 to 10) senior (11 to 12) or more	22
4	4008	1	1	0	-1.33	-2.02	-.55000001	0	1	0	.2	.72881359	1	0	0	-.60216618	1	0	0	0	0	487	0	0	4. 4	0. no education	2. some upper primary (6 to 8)	31
4	4003	1	1	1	-1.58	-.46000001	-1.87	0	0	0	.2	.72881359	1	0	0	.10974691	0	0	0	1	0	456.5625	0	0	1. 1	0. no education	3. some scndry (9 to 10) senior (11 to 12) or more	21
4	4016	1	1	1	-1.9	-.56999999	-2.25	0	0	1	.2	.72881359	1	1	0	-.0054748957	0	0	0	1	0	608.75	0	1	5. 5 or more	0. no education	0. no education	38
4	4005	1	1	1	-3.1099999	-1.65	-3.2	1	0	1	.2	.72881359	0	0	0	.25106013	0	0	0	1	0	487	0	1	3. 3	0. no education	3. some scndry (9 to 10) senior (11 to 12) or more	25
4	4013	1	1	0	-2.47	-1.42	-2.3599999	1	0	1	.2	.72881359	0	1	0	1.2588789	0	0	0	0	1	700.0625	0	1	4. 4	2. some upper primary (6 to 8)	1. some primary (1 to 5)	35
4	4018	1	1	0	-3.3299999	-1.72	-3.55	1	0	1	.2	.72881359	1	0	0	-.59967285	1	0	0	0	0	578.3125	0	0	5. 5 or more	0. no education	0. no education	35
4	4019	1	1	0	-4.1500001	-3.0599999	-3.96	1	1	1	.2	.72881359	1	0	0	-.67652667	1	0	0	0	0	547.875	0	0	2. 2	0. no education	0. no education	30
5	5016	1	1	0	-.99000001	-.89999998	-.75	0	0	0	.050000001	.57575756	1	0	0	.22671294	0	0	0	1	0	608.75	0	1	5. 5 or more	0. no education	3. some scndry (9 to 10) senior (11 to 12) or more	35
5	5019	1	1	1	-.83999997	-1.61	-.12	0	0	0	.050000001	.57575756	1	0	0	.32728976	0	0	0	1	0	395.6875	0	1	3. 3	2. some upper primary (6 to 8)	2. some upper primary (6 to 8)	28
5	5002	1	1	0	-2.02	-5.0900002	.94999999	1	1	0	.050000001	.57575756	0	1	0	5.7246299	0	0	0	0	1	517.4375	0	0	1. 1	0. no education	3. some scndry (9 to 10) senior (11 to 12) or more	20
5	5007	1	1	1	-2.1900001	-3.96	-.15000001	1	1	0	.050000001	.57575756	1	0	0	-.4177112	0	1	0	0	0	547.875	0	1	1. 1	3. some scndry (9 to 10) senior (11 to 12) or more	3. some scndry (9 to 10) senior (11 to 12) or more	22
5	5012	1	1	1	-3.54	-2.75	-3	1	1	1	.050000001	.57575756	1	0	0	1.5047401	0	0	0	0	1	456.5625	0	1	3. 3	2. some upper primary (6 to 8)	3. some scndry (9 to 10) senior (11 to 12) or more	25
5	5017	1	1	1	-1.14	-2.1700001	-.07	0	1	0	.050000001	.57575756	1	0	0	-.5124926	0	1	0	0	0	639.1875	0	1	2. 2	0. no education	0. no education	32
5	5004	1	1	1	-2.78	-3.9400001	-.81	1	1	0	.050000001	.57575756	0	1	0	2.203496	0	0	0	0	1	426.125	0	1	3. 3	3. some scndry (9 to 10) senior (11 to 12) or more	1. some primary (1 to 5)	25
5	5020	1	1	1	.31	.81999999	-.11	0	0	0	.050000001	.57575756	1	0	0	2.7329233	0	0	0	0	1	517.4375	0	1	1. 1	3. some scndry (9 to 10) senior (11 to 12) or more	0. no education	21
5	5009	1	1	1	-1.78	-3.97	.41999999	0	1	0	.050000001	.57575756	1	0	0	-.40579805	0	1	0	0	0	426.125	0	0	4. 4	3. some scndry (9 to 10) senior (11 to 12) or more	1. some primary (1 to 5)	35
5	5003	1	1	1	-1.2	-.87	-1.0599999	0	0	0	.050000001	.57575756	0	1	0	5.6866035	0	0	0	0	1	639.1875	0	1	2. 2	3. some scndry (9 to 10) senior (11 to 12) or more	1. some primary (1 to 5)	26
5	5001	1	1	1	-1.6	-.95999998	-1.58	0	0	0	.050000001	.57575756	0	1	0	1.0397977	0	0	0	0	1	517.4375	1	0	2. 2	0. no education	1. some primary (1 to 5)	25
5	5006	1	1	1	.72000003	-3.22	2.98	0	1	0	.050000001	.57575756	1	0	0	-.40100265	0	1	0	0	0	456.5625	0	1	1. 1	3. some scndry (9 to 10) senior (11 to 12) or more	3. some scndry (9 to 10) senior (11 to 12) or more	21
5	5015	1	1	0	-2.03	-1.5	-1.79	1	0	0	.050000001	.57575756	1	0	0	-.25118384	0	0	1	0	0	608.75	0	0	5. 5 or more	2. some upper primary (6 to 8)	0. no education	35
5	5018	1	1	1	-2.3800001	-1.58	-2.29	1	0	1	.050000001	.57575756	1	0	0	-.38308486	0	1	0	0	0	547.875	0	0	2. 2	0. no education	2. some upper primary (6 to 8)	25
5	5005	1	1	0	-2.51	-1.55	-2.4100001	1	0	1	.050000001	.57575756	1	0	0	-.45604986	0	1	0	0	0	669.625	0	0	5. 5 or more	0. no education	3. some scndry (9 to 10) senior (11 to 12) or more	30
5	5013	1	1	1	-4.0799999	-3.49	-3.51	1	1	1	.050000001	.57575756	1	0	0	-.58545762	0	1	0	0	0	700.0625	0	0	5. 5 or more	0. no education	0. no education	35
5	5008	1	1	0	-1.12	-3.5999999	.89999998	0	1	0	.050000001	.57575756	0	1	0	3.3983138	0	0	0	0	1	669.625	0	0	2. 2	2. some upper primary (6 to 8)	1. some primary (1 to 5)	22
5	5010	1	1	0	-2.9000001	-5.5700002	.61000001	1	1	0	.050000001	.57575756	1	0	0	-.4535566	0	1	0	0	0	365.25	0	0	3. 3	2. some upper primary (6 to 8)	1. some primary (1 to 5)	35
5	5014	1	1	1	-1.77	-2.4000001	-.88	0	1	0	.050000001	.57575756	1	0	0	-.72908062	1	0	0	0	0	487	0	0	1. 1	3. some scndry (9 to 10) senior (11 to 12) or more	0. no education	18
6	6010	1	1	1	-2.5699999	-2.51	-1.8200001	1	1	0	.052631579	.67592591	1	0	0	-.25118384	0	0	1	0	0	517.4375	0	1	1. 1	3. some scndry (9 to 10) senior (11 to 12) or more	2. some upper primary (6 to 8)	20
6	6005	1	1	1	-1.97	.28999999	-2.8800001	0	0	1	.052631579	.67592591	0	1	1	3.8944969	0	0	0	0	1	517.4375	0	0	2. 2	3. some scndry (9 to 10) senior (11 to 12) or more	3. some scndry (9 to 10) senior (11 to 12) or more	32
6	6013	1	1	1	.039999999	-1.21	.76999998	0	0	0	.052631579	.67592591	1	0	0	.10974691	0	0	0	1	0	395.6875	0	0	2. 2	0. no education	3. some scndry (9 to 10) senior (11 to 12) or more	27
6	6018	1	1	0	-1.83	-3.0599999	-.47999999	0	1	0	.052631579	.67592591	1	0	0	1.0784906	0	0	0	0	1	487	0	0	1. 1	3. some scndry (9 to 10) senior (11 to 12) or more	1. some primary (1 to 5)	22
6	6008	1	1	0	-1.49	-.58999997	-1.67	0	0	0	.052631579	.67592591	1	0	0	-.1217761	0	0	0	1	0	547.875	0	1	4. 4	0. no education	3. some scndry (9 to 10) senior (11 to 12) or more	29
6	6007	1	1	1	-2.98	-1.73	-2.8900001	1	0	1	.052631579	.67592591	1	0	0	1.2078984	0	0	0	0	1	608.75	0	1	3. 3	3. some scndry (9 to 10) senior (11 to 12) or more	3. some scndry (9 to 10) senior (11 to 12) or more	35
6	6019	1	1	1	-.88	-2.8199999	.68000001	0	1	0	.052631579	.67592591	1	0	0	.0076316395	0	0	0	1	0	608.75	0	1	4. 4	0. no education	1. some primary (1 to 5)	30
6	6004	1	1	1	-1.24	2.21	-2.9400001	0	0	1	.052631579	.67592591	0	1	0	1.7018763	0	0	0	0	1	365.25	0	0	1. 1	3. some scndry (9 to 10) senior (11 to 12) or more	1. some primary (1 to 5)	24
6	6001	1	1	1	-1.3	-.44	-1.51	0	0	0	.052631579	.67592591	1	0	0	-.2536771	0	0	1	0	0	608.75	0	1	5. 5 or more	2. some upper primary (6 to 8)	3. some scndry (9 to 10) senior (11 to 12) or more	35
6	6017	1	1	1	-5.0700002	-4.8099999	-3.73	1	1	1	.052631579	.67592591	1	0	0	-.71486533	1	0	0	0	0	669.625	0	1	1. 1	2. some upper primary (6 to 8)	0. no education	22
6	6016	1	1	1	-2.05	.38	-3.1199999	1	0	1	.052631579	.67592591	1	0	0	-.38059157	0	0	1	0	0	426.125	0	1	1. 1	3. some scndry (9 to 10) senior (11 to 12) or more	1. some primary (1 to 5)	21
6	6003	1	1	0	-2.5	-.66000003	-3.0699999	1	0	1	.052631579	.67592591	1	0	0	-.38059157	0	0	1	0	0	456.5625	0	0	3. 3	0. no education	1. some primary (1 to 5)	30
6	6011	1	1	0	-3.0899999	-.22	-4.0900002	1	0	1	.052631579	.67592591	1	0	0	.036781903	0	0	0	1	0	456.5625	0	0	2. 2	3. some scndry (9 to 10) senior (11 to 12) or more	3. some scndry (9 to 10) senior (11 to 12) or more	35
6	6009	1	1	0	-1.4400001	-2.1400001	-.56999999	0	1	0	.052631579	.67592591	1	0	0	-.32414883	0	0	1	0	0	547.875	0	1	1. 1	1. some primary (1 to 5)	2. some upper primary (6 to 8)	22
6	6002	1	1	1	-1.66	-1.72	-1.08	0	0	0	.052631579	.67592591	1	0	0	.82197726	0	0	0	0	1	669.625	0	0	3. 3	0. no education	1. some primary (1 to 5)	26
6	6015	1	1	1	-2.51	-1.45	-2.5	1	0	1	.052631579	.67592591	1	0	0	-.38059157	0	0	1	0	0	547.875	0	1	3. 3	0. no education	3. some scndry (9 to 10) senior (11 to 12) or more	26
6	6014	1	1	1	-1.55	-1.76	-.94999999	0	0	0	.052631579	.67592591	1	0	0	-.25118384	0	0	1	0	0	395.6875	0	1	3. 3	2. some upper primary (6 to 8)	3. some scndry (9 to 10) senior (11 to 12) or more	25
6	6006	1	1	1	-2.3099999	-3.28	-1	1	1	0	.052631579	.67592591	1	0	0	.21245259	0	0	0	1	0	578.3125	0	0	2. 2	2. some upper primary (6 to 8)	3. some scndry (9 to 10) senior (11 to 12) or more	28
7	7009	1	1	1	-2.1300001	-4.3600001	.28	1	1	0	.40000001	.44444445	1	0	0	-.59967285	1	0	0	0	0	669.625	0	1	3. 3	0. no education	0. no education	33
7	7017	1	1	1	-1.08	-2.0599999	-.050000001	0	1	0	.40000001	.44444445	1	0	0	.0013406498	0	0	0	1	0	669.625	0	0	5. 5 or more	0. no education	0. no education	28
7	7018	1	1	1	-2.3199999	-1.58	-2.2	1	0	1	.40000001	.44444445	1	0	0	-.32664213	0	0	1	0	0	547.875	0	0	5. 5 or more	3. some scndry (9 to 10) senior (11 to 12) or more	3. some scndry (9 to 10) senior (11 to 12) or more	28
7	7011	1	1	1	-1.91	-.23999999	-2.51	0	0	1	.40000001	.44444445	1	0	0	-.72908062	1	0	0	0	0	578.3125	0	1	4. 4	0. no education	3. some scndry (9 to 10) senior (11 to 12) or more	30
7	7019	1	1	1	-2.3499999	-4.6500001	.50999999	1	1	0	.40000001	.44444445	1	0	0	-.18229939	0	0	0	1	0	395.6875	0	1	4. 4	0. no education	3. some scndry (9 to 10) senior (11 to 12) or more	34
7	7007	1	1	1	-2.5	-1.26	-2.6500001	1	0	1	.40000001	.44444445	1	0	0	.093507484	0	0	0	1	0	426.125	0	1	4. 4	0. no education	1. some primary (1 to 5)	31
7	7003	1	1	1	-.31999999	-1.62	.58999997	0	0	0	.40000001	.44444445	0	1	0	1.50983	0	0	0	0	1	547.875	0	1	3. 3	2. some upper primary (6 to 8)	3. some scndry (9 to 10) senior (11 to 12) or more	30
7	7002	1	1	0	-.34999999	-.57999998	-.12	0	0	0	.40000001	.44444445	1	0	0	-.72908062	1	0	0	0	0	517.4375	0	1	2. 2	0. no education	3. some scndry (9 to 10) senior (11 to 12) or more	25
7	7014	1	1	1	-.50999999	-1.23	.07	0	0	0	.40000001	.44444445	1	0	0	.31429675	0	0	0	1	0	395.6875	0	1	4. 4	1. some primary (1 to 5)	3. some scndry (9 to 10) senior (11 to 12) or more	31
7	7006	1	1	1	-2.77	-1.17	-3.04	1	0	1	.40000001	.44444445	1	0	0	-.80453891	1	0	0	0	0	365.25	0	1	5. 5 or more	0. no education	0. no education	40
7	7004	1	1	0	-2.28	-1.83	-1.9	1	0	0	.40000001	.44444445	1	0	0	-.53041041	0	1	0	0	0	578.3125	0	1	5. 5 or more	0. no education	2. some upper primary (6 to 8)	30
7	7016	1	1	1	-3.3499999	-1.16	-3.77	1	0	1	.40000001	.44444445	1	0	0	1.2078984	0	0	0	0	1	669.625	0	1	1. 1	2. some upper primary (6 to 8)	2. some upper primary (6 to 8)	20
7	7005	1	1	0	-1.8	-.69999999	-2.01	0	0	1	.40000001	.44444445	1	0	0	-.74949169	1	0	0	0	0	639.1875	0	1	2. 2	2. some upper primary (6 to 8)	3. some scndry (9 to 10) senior (11 to 12) or more	28
7	7020	1	1	1	-3.52	-4.4499998	-1.8200001	1	1	0	.40000001	.44444445	1	0	0	.4212074	0	0	0	0	1	669.625	0	0	5. 5 or more	0. no education	1. some primary (1 to 5)	29
7	7012	1	1	1	-1.38	.1	-2.01	0	0	1	.40000001	.44444445	1	0	0	-.72908062	1	0	0	0	0	578.3125	0	1	3. 3	2. some upper primary (6 to 8)	0. no education	27
7	7001	1	1	0	-3.95	-1.03	-4.8600001	1	0	1	.40000001	.44444445	1	0	0	-.23665611	0	0	1	0	0	426.125	0	0	2. 2	2. some upper primary (6 to 8)	3. some scndry (9 to 10) senior (11 to 12) or more	25
7	7015	1	1	1	-1.36	-.93000001	-1.25	0	0	0	.40000001	.44444445	1	0	0	-.71486533	1	0	0	0	0	547.875	0	1	2. 2	3. some scndry (9 to 10) senior (11 to 12) or more	1. some primary (1 to 5)	22
7	7010	1	1	1	-3.4300001	-2.3800001	-3.1199999	1	1	1	.40000001	.44444445	1	0	0	-.29091802	0	0	1	0	0	456.5625	0	1	1. 1	3. some scndry (9 to 10) senior (11 to 12) or more	2. some upper primary (6 to 8)	22
8	8005	1	1	1	-1.41	-2.76	-.029999999	0	1	0	.21052632	.1438849	0	1	0	3.0772841	0	0	0	0	1	639.1875	0	1	2. 2	1. some primary (1 to 5)	1. some primary (1 to 5)	24
8	8010	1	1	0	-2.24	-3.3199999	-.61000001	1	1	0	.21052632	.1438849	1	1	0	-.0054748957	0	0	0	1	0	395.6875	0	1	3. 3	0. no education	3. some scndry (9 to 10) senior (11 to 12) or more	27
8	8011	1	1	1	.75999999	2.1800001	-.33000001	0	0	0	.21052632	.1438849	0	1	0	6.4727354	0	0	0	0	1	517.4375	0	0	1. 1	3. some scndry (9 to 10) senior (11 to 12) or more	3. some scndry (9 to 10) senior (11 to 12) or more	27
8	8009	1	1	1	-2.24	-.77999997	-2.5899999	1	0	1	.21052632	.1438849	1	0	0	-.61066407	1	0	0	0	0	365.25	0	1	5. 5 or more	0. no education	3. some scndry (9 to 10) senior (11 to 12) or more	28
8	8015	1	1	0	-.74000001	-1.6900001	.059999999	0	0	0	.21052632	.1438849	1	0	0	.44177726	0	0	0	0	1	547.875	0	1	5. 5 or more	0. no education	2. some upper primary (6 to 8)	35
8	8018	1	1	1	-1.8099999	-1.37	-1.61	0	0	0	.21052632	.1438849	0	1	0	.85992199	0	0	0	0	1	426.125	0	1	2. 2	3. some scndry (9 to 10) senior (11 to 12) or more	3. some scndry (9 to 10) senior (11 to 12) or more	24
8	8006	1	1	1	-1.03	-2.04	-.1	0	1	0	.21052632	.1438849	0	1	0	1.4515157	0	0	0	0	1	426.125	0	0	2. 2	2. some upper primary (6 to 8)	1. some primary (1 to 5)	26
8	8004	1	1	1	-2.77	-3.1700001	-1.5599999	1	1	0	.21052632	.1438849	1	0	0	-.59967285	1	0	0	0	0	547.875	0	1	4. 4	1. some primary (1 to 5)	1. some primary (1 to 5)	33
8	8008	1	1	1	-3.3299999	-4.0900002	-1.58	1	1	0	.21052632	.1438849	1	0	0	-.25118384	0	0	1	0	0	395.6875	0	0	5. 5 or more	0. no education	0. no education	35
8	8003	1	1	0	-.44	-2.74	1.12	0	1	0	.21052632	.1438849	1	0	0	.93459427	0	0	0	0	1	517.4375	0	0	2. 2	3. some scndry (9 to 10) senior (11 to 12) or more	3. some scndry (9 to 10) senior (11 to 12) or more	40
8	8014	1	1	1	-1.27	-1.3200001	-.85000002	0	0	0	.21052632	.1438849	1	0	0	-.53041041	0	1	0	0	0	365.25	0	0	5. 5 or more	0. no education	0. no education	30
8	8002	1	1	1	-1	-3.97	1.4400001	0	1	0	.21052632	.1438849	1	0	0	-.2536771	0	0	1	0	0	426.125	0	0	3. 3	3. some scndry (9 to 10) senior (11 to 12) or more	3. some scndry (9 to 10) senior (11 to 12) or more	26
8	8019	1	1	1	-4.0999999	-5.0700002	-1.8	1	1	0	.21052632	.1438849	1	0	0	-.80842769	1	0	0	0	0	547.875	0	1	1. 1	0. no education	3. some scndry (9 to 10) senior (11 to 12) or more	20
8	8001	1	1	1	-3.21	-3.4300001	-2.1400001	1	1	1	.21052632	.1438849	1	0	0	-.58545762	0	1	0	0	0	669.625	0	0	3. 3	0. no education	3. some scndry (9 to 10) senior (11 to 12) or more	40
8	8012	1	1	1	-3.6900001	-2	-3.77	1	0	1	.21052632	.1438849	1	0	0	-.45744538	0	1	0	0	0	426.125	0	1	2. 2	0. no education	3. some scndry (9 to 10) senior (11 to 12) or more	25
8	8013	1	1	1	-2.99	-3.02	-2	1	1	0	.21052632	.1438849	1	0	0	-.53041041	0	1	0	0	0	395.6875	0	0	2. 2	2. some upper primary (6 to 8)	3. some scndry (9 to 10) senior (11 to 12) or more	27
8	8016	1	1	1	-1.3099999	-4.02	1.02	0	1	0	.21052632	.1438849	1	0	0	-.070128746	0	0	0	1	0	456.5625	0	0	2. 2	3. some scndry (9 to 10) senior (11 to 12) or more	1. some primary (1 to 5)	23
8	8017	1	1	1	-2.8399999	-4.3299999	-.61000001	1	1	0	.21052632	.1438849	1	0	0	-.59967285	1	0	0	0	0	487	0	1	3. 3	1. some primary (1 to 5)	3. some scndry (9 to 10) senior (11 to 12) or more	30
9	9006	1	1	0	-1.22	-.89999998	-1.0599999	0	0	0	.2	.1446541	1	0	0	-.60216618	1	0	0	0	0	608.75	0	1	2. 2	0. no education	3. some scndry (9 to 10) senior (11 to 12) or more	30
9	9014	1	1	0	-2.5999999	-1.71	-2.53	1	0	1	.2	.1446541	0	1	0	2.7458775	0	0	0	0	1	487	0	0	3. 3	1. some primary (1 to 5)	3. some scndry (9 to 10) senior (11 to 12) or more	24
9	9003	1	1	1	-3.23	-3.27	-2.3299999	1	1	1	.2	.1446541	1	0	0	2.7094285	0	0	0	0	1	608.75	0	0	5. 5 or more	3. some scndry (9 to 10) senior (11 to 12) or more	0. no education	42
9	9007	1	1	0	-1.77	-2.1500001	-.93000001	0	1	0	.2	.1446541	1	0	0	-.60216618	1	0	0	0	0	700.0625	0	0	4. 4	0. no education	3. some scndry (9 to 10) senior (11 to 12) or more	30
9	9008	1	1	0	-2.24	-4.3699999	-.02	1	1	0	.2	.1446541	1	0	0	-.38059157	0	0	1	0	0	578.3125	0	0	3. 3	3. some scndry (9 to 10) senior (11 to 12) or more	3. some scndry (9 to 10) senior (11 to 12) or more	28
9	9019	1	1	0	-3.79	-2.75	-3.3699999	1	1	1	.2	.1446541	1	1	0	.12642612	0	0	0	1	0	456.5625	0	1	1. 1	3. some scndry (9 to 10) senior (11 to 12) or more	3. some scndry (9 to 10) senior (11 to 12) or more	19
9	9016	1	1	0	-3.3399999	-3.6199999	-2.23	1	1	1	.2	.1446541	1	0	0	-.32414883	0	0	1	0	0	547.875	0	0	4. 4	0. no education	0. no education	25
9	9011	1	1	0	-2.3299999	-3.1500001	-1	1	1	0	.2	.1446541	1	0	0	-.25118384	0	0	1	0	0	578.3125	0	1	2. 2	0. no education	3. some scndry (9 to 10) senior (11 to 12) or more	31
9	9010	1	1	0	-1.0599999	-.82999998	-.94	0	0	0	.2	.1446541	1	0	0	-.73157388	1	0	0	0	0	426.125	0	0	4. 4	0. no education	0. no education	28
9	9005	1	1	0	-2.6099999	-2.9200001	-1.47	1	1	0	.2	.1446541	1	0	0	-.38059157	0	0	1	0	0	669.625	0	1	2. 2	0. no education	0. no education	23
9	9018	1	1	1	-1.22	-2.3800001	-.12	0	1	0	.2	.1446541	1	0	0	.57118499	0	0	0	0	1	608.75	0	0	2. 2	3. some scndry (9 to 10) senior (11 to 12) or more	3. some scndry (9 to 10) senior (11 to 12) or more	28
9	9012	1	1	1	-2.22	-.94	-2.45	1	0	1	.2	.1446541	1	0	0	.31236953	0	0	0	1	0	365.25	0	0	1. 1	3. some scndry (9 to 10) senior (11 to 12) or more	3. some scndry (9 to 10) senior (11 to 12) or more	20
9	9017	1	1	0	-2.1300001	-2.8399999	-.95999998	1	1	0	.2	.1446541	0	1	0	2.0863018	0	0	0	0	1	578.3125	0	1	4. 4	3. some scndry (9 to 10) senior (11 to 12) or more	3. some scndry (9 to 10) senior (11 to 12) or more	25
9	9013	1	1	0	-2.99	-3	-1.87	1	1	0	.2	.1446541	1	1	0	1.1729302	0	0	0	0	1	700.0625	0	1	4. 4	0. no education	2. some upper primary (6 to 8)	30
9	9004	1	1	0	-4.0500002	-1.52	-4.5100002	1	0	1	.2	.1446541	1	0	0	-.67263788	1	0	0	0	0	639.1875	0	1	1. 1	2. some upper primary (6 to 8)	0. no education	23
9	9015	1	1	0	-1.6799999	-.85000002	-1.78	0	0	0	.2	.1446541	0	1	0	5.0167484	0	0	0	0	1	456.5625	0	0	1. 1	3. some scndry (9 to 10) senior (11 to 12) or more	3. some scndry (9 to 10) senior (11 to 12) or more	25
9	9020	1	1	0	-1.29	-2.1400001	-.38	0	1	0	.2	.1446541	1	0	0	-.25118384	0	0	1	0	0	547.875	0	1	4. 4	0. no education	3. some scndry (9 to 10) senior (11 to 12) or more	28
9	9009	1	1	0	-2.55	-1.99	-2.03	1	0	1	.2	.1446541	1	0	0	-.38059157	0	0	1	0	0	700.0625	0	1	3. 3	0. no education	3. some scndry (9 to 10) senior (11 to 12) or more	21
9	9002	1	1	0	-2.95	-4.0599999	-1.12	1	1	0	.2	.1446541	1	0	0	-.38059157	0	0	1	0	0	426.125	0	0	1. 1	2. some upper primary (6 to 8)	2. some upper primary (6 to 8)	20
9	9001	1	1	0	-1.47	-.07	-2.01	0	0	1	.2	.1446541	1	0	0	-.1217761	0	0	0	1	0	547.875	0	1	1. 1	3. some scndry (9 to 10) senior (11 to 12) or more	3. some scndry (9 to 10) senior (11 to 12) or more	24
10	10007	1	1	1	-1.03	-3.3499999	.81999999	0	1	0	.2	1	1	0	0	-.1217761	0	0	0	1	0	639.1875	0	0	1. 1	1. some primary (1 to 5)	1. some primary (1 to 5)	25
10	10008	1	1	1	-2.55	-2.3800001	-1.95	1	1	0	.2	1	1	0	0	-.47026515	0	1	0	0	0	639.1875	0	0	1. 1	3. some scndry (9 to 10) senior (11 to 12) or more	1. some primary (1 to 5)	24
10	10016	1	1	0	-3.1600001	-3.48	-1.8	1	1	0	.2	1	1	0	0	-.59967285	1	0	0	0	0	456.5625	0	1	4. 4	1. some primary (1 to 5)	1. some primary (1 to 5)	30
10	10005	1	1	0	-2.5699999	-4.4400001	-.41999999	1	1	0	.2	1	1	0	0	-.1217761	0	0	0	1	0	578.3125	0	0	1. 1	0. no education	0. no education	25
10	10011	1	1	0	-1.03	-3.53	.94	0	1	0	.2	1	1	0	0	-.58685315	0	1	0	0	0	639.1875	1	0	4. 4	0. no education	0. no education	37
10	10003	1	1	0	-2.51	-3.4300001	-1.13	1	1	0	.2	1	1	0	0	-.1217761	0	0	0	1	0	669.625	1	0	2. 2	3. some scndry (9 to 10) senior (11 to 12) or more	2. some upper primary (6 to 8)	26
10	10012	1	1	0	-2.9200001	-1.63	-2.9400001	1	0	1	.2	1	1	0	0	-.72908062	1	0	0	0	0	426.125	0	1	2. 2	0. no education	0. no education	21
10	10004	1	1	0	-3.1400001	-1.6799999	-3.1300001	1	0	1	.2	1	1	0	0	1.6211866	0	0	0	0	1	639.1875	0	1	5. 5 or more	2. some upper primary (6 to 8)	1. some primary (1 to 5)	31
10	10010	1	1	0	-3.53	-1.9	-3.55	1	0	1	.2	1	1	0	0	.53650481	0	0	0	0	1	608.75	1	1	3. 3	2. some upper primary (6 to 8)	2. some upper primary (6 to 8)	27
10	10020	1	1	0	-.91000003	-2.3800001	.31999999	0	1	0	.2	1	1	0	0	.13324167	0	0	0	1	0	426.125	0	1	4. 4	3. some scndry (9 to 10) senior (11 to 12) or more	1. some primary (1 to 5)	39
10	10009	1	1	0	-1.7	-2.75	-.38999999	0	1	0	.2	1	1	0	0	-.1986299	0	0	0	1	0	395.6875	0	1	2. 2	0. no education	3. some scndry (9 to 10) senior (11 to 12) or more	22
10	10019	1	1	0	-3.4200001	-2.99	-2.8599999	1	1	1	.2	1	1	0	0	-.73157388	1	0	0	0	0	578.3125	0	0	5. 5 or more	0. no education	0. no education	35
10	10001	1	1	0	-2.1900001	-3.6400001	-.40000001	1	1	0	.2	1	1	0	0	1.3759563	0	0	0	0	1	639.1875	0	1	2. 2	3. some scndry (9 to 10) senior (11 to 12) or more	3. some scndry (9 to 10) senior (11 to 12) or more	30
10	10017	1	1	0	-1.35	-5.4400001	2.0899999	0	1	0	.2	1	1	0	0	.13324167	0	0	0	1	0	639.1875	1	0	2. 2	2. some upper primary (6 to 8)	2. some upper primary (6 to 8)	24
10	10002	1	1	0	-2.99	-3.48	-1.5599999	1	1	0	.2	1	1	0	0	-.67263788	1	0	0	0	0	639.1875	0	1	5. 5 or more	0. no education	0. no education	40
10	10018	1	1	1	-1.3099999	-2.4100001	-.16	0	1	0	.2	1	1	0	0	-.38059157	0	0	1	0	0	669.625	0	0	4. 4	0. no education	3. some scndry (9 to 10) senior (11 to 12) or more	31
10	10006	1	1	0	-2.97	-4.8600001	-.54000002	1	1	0	.2	1	1	0	0	-.42111105	0	1	0	0	0	517.4375	0	0	5. 5 or more	1. some primary (1 to 5)	0. no education	35
10	10015	1	1	0	-1.5	-2.8900001	-.090000004	0	1	0	.2	1	1	0	0	-.32803765	0	0	1	0	0	608.75	0	1	5. 5 or more	2. some upper primary (6 to 8)	1. some primary (1 to 5)	34
11	11012	1	1	0	-1.33	-3.54	.61000001	0	1	0	.30000001	.89999998	1	0	0	-.53041041	0	1	0	0	0	456.5625	0	0	3. 3	0. no education	3. some scndry (9 to 10) senior (11 to 12) or more	38
11	11007	1	1	0	-2.5999999	-5.9899998	1.46	1	1	0	.30000001	.89999998	1	0	0	-.86098164	1	0	0	0	0	365.25	0	0	5. 5 or more	0. no education	3. some scndry (9 to 10) senior (11 to 12) or more	45
11	11017	1	1	0	-2.1099999	.64999998	-3.29	1	0	1	.30000001	.89999998	1	0	0	-.93394661	1	0	0	0	0	395.6875	0	0	4. 4	2. some upper primary (6 to 8)	0. no education	30
11	11008	1	1	0	-5.8400002	-5.0500002	-4.5100002	1	1	1	.30000001	.89999998	1	0	0	-.47026515	0	1	0	0	0	365.25	0	1	2. 2	3. some scndry (9 to 10) senior (11 to 12) or more	0. no education	22
11	11015	1	1	0	-2.5	-2.98	-1.47	1	1	0	.30000001	.89999998	0	1	0	1.1692054	0	0	0	0	1	487	0	0	5. 5 or more	0. no education	1. some primary (1 to 5)	40
11	11002	1	1	0	-1.67	-4.8200002	1.17	0	1	0	.30000001	.89999998	1	0	0	1.3759563	0	0	0	0	1	517.4375	0	0	1. 1	0. no education	3. some scndry (9 to 10) senior (11 to 12) or more	23
11	11014	1	1	0	-.82999998	-.58999997	-.75	0	0	0	.30000001	.89999998	1	0	0	-.67513114	1	0	0	0	0	547.875	0	1	2. 2	0. no education	0. no education	22
11	11019	1	1	1	-3.53	-3.9300001	-2.05	1	1	1	.30000001	.89999998	1	0	0	-.25118384	0	0	1	0	0	395.6875	0	0	1. 1	1. some primary (1 to 5)	0. no education	21
11	11016	1	1	0	-3.6900001	-2.4100001	-3.6400001	1	1	1	.30000001	.89999998	1	0	0	.31236953	0	0	0	1	0	639.1875		0	1. 1	1. some primary (1 to 5)	3. some scndry (9 to 10) senior (11 to 12) or more	22
11	11011	1	1	0	-1.54	-1.67	-.99000001	0	0	0	.30000001	.89999998	1	0	0	2.6386852	0	0	0	0	1	608.75	0	0	3. 3	0. no education	3. some scndry (9 to 10) senior (11 to 12) or more	30
11	11009	1	1	1	-3.28	-3.1099999	-2.1300001	1	1	1	.30000001	.89999998	1	0	0	-.72908062	1	0	0	0	0	365.25	0	1	5. 5 or more	0. no education	2. some upper primary (6 to 8)	29
11	11003	1	1	0	-1.84	-3.0599999	-.36000001	0	1	0	.30000001	.89999998	0	1	0	.67886692	0	0	0	0	1	395.6875	0	0	2. 2	3. some scndry (9 to 10) senior (11 to 12) or more	1. some primary (1 to 5)	30
11	11005	1	1	0	-3.5599999	-3.47	-2.4400001	1	1	1	.30000001	.89999998	1	0	0	-.38308486	0	1	0	0	0	365.25	0	0	2. 2	3. some scndry (9 to 10) senior (11 to 12) or more	1. some primary (1 to 5)	28
11	11013	1	1	1	-2.5799999	-1.5700001	-2.4000001	1	0	1	.30000001	.89999998	1	0	0	1.7190367	0	0	0	0	1	669.625	0	1	3. 3	3. some scndry (9 to 10) senior (11 to 12) or more	3. some scndry (9 to 10) senior (11 to 12) or more	32
11	11018	1	1	0	-1.64	.11	-2.3199999	0	0	1	.30000001	.89999998	1	0	0	-.59967285	1	0	0	0	0	395.6875	0	0	4. 4	2. some upper primary (6 to 8)	2. some upper primary (6 to 8)	40
11	11006	1	1	0	-3.03	-4.4499998	-1.05	1	1	0	.30000001	.89999998	1	0	0	-.47026515	0	1	0	0	0	669.625	0	0	1. 1	0. no education	1. some primary (1 to 5)	21
11	11020	1	1	0	-2.3499999	-1.5599999	-2.1400001	1	0	1	.30000001	.89999998	1	0	0	.39205715	0	0	0	0	1	608.75	0	1	3. 3	2. some upper primary (6 to 8)	3. some scndry (9 to 10) senior (11 to 12) or more	28
12	12014	1	1	0	-3.2	-3.04	-2.26	1	1	1	.30000001	1	1	0	0	.84696764	0	0	0	0	1	517.4375	0	1	2. 2	3. some scndry (9 to 10) senior (11 to 12) or more	1. some primary (1 to 5)	23
12	12015	1	1	1	-1.02	-1.72	-.19	0	0	0	.30000001	1	1	0	0	-.070128746	0	0	0	1	0	669.625	0	0	1. 1	3. some scndry (9 to 10) senior (11 to 12) or more	1. some primary (1 to 5)	23
12	12019	1	1	0	-2.1500001	-2.3199999	-1.47	1	1	0	.30000001	1	1	0	0	-.59967285	1	0	0	0	0	547.875	0	0	3. 3	0. no education	2. some upper primary (6 to 8)	28
12	12011	1	1	0	-1.4	-2.21	-.47	0	1	0	.30000001	1	1	0	0	.39205715	0	0	0	0	1	608.75	0	0	1. 1	1. some primary (1 to 5)	1. some primary (1 to 5)	23
12	12016	1	1	0	-.81999999	-.46000001	-.82999998	0	0	0	.30000001	1	1	0	0	.26264942	0	0	0	1	0	456.5625	0	0	1. 1	2. some upper primary (6 to 8)	3. some scndry (9 to 10) senior (11 to 12) or more	20
12	12018	1	1	0	-2.0999999	-1.99	-1.52	1	0	0	.30000001	1	1	0	0	-.1217761	0	0	0	1	0	395.6875	0	1	2. 2	0. no education	3. some scndry (9 to 10) senior (11 to 12) or more	20
12	12003	1	1	1	-2.9200001	-2.6800001	-2.01	1	1	1	.30000001	1	1	0	0	-.1217761	0	0	0	1	0	700.0625	0	1	3. 3	2. some upper primary (6 to 8)	0. no education	25
12	12008	1	1	0	-2.29	-3.45	-.69999999	1	1	0	.30000001	1	1	0	0	-.28921005	0	0	1	0	0	578.3125	0	1	1. 1	2. some upper primary (6 to 8)	3. some scndry (9 to 10) senior (11 to 12) or more	21
12	12009	1	1	0	-2.6900001	-1.26	-2.9000001	1	0	1	.30000001	1	1	0	0	-.67263788	1	0	0	0	0	639.1875	0	0	2. 2	0. no education	0. no education	23
12	12004	1	1	0	-2.53	-2.8800001	-1.59	1	1	0	.30000001	1	1	0	0	-.25118384	0	0	1	0	0	608.75	0	0	3. 3	3. some scndry (9 to 10) senior (11 to 12) or more	1. some primary (1 to 5)	30
12	12010	1	1	0	-2.8599999	-3.6199999	-1.5	1	1	0	.30000001	1	1	0	0	-.25118384	0	0	1	0	0	547.875	0	0	1. 1	0. no education	0. no education	20
12	12005	1	1	0	-1.87	-2.9300001	-.5	0	1	0	.30000001	1	1	0	0	.66591251	0	0	0	0	1	426.125	0	1	4. 4	2. some upper primary (6 to 8)	2. some upper primary (6 to 8)	30
12	12007	1	1	0	-1.5599999	-2.3800001	-.56	0	1	0	.30000001	1	1	0	0	-.88139272	1	0	0	0	0	456.5625	0	1	3. 3	0. no education	2. some upper primary (6 to 8)	25
12	12017	1	1	0	-2.04	-2.51	-1.1	1	1	0	.30000001	1	1	0	0	-.28921005	0	0	1	0	0	517.4375	0	1	1. 1	0. no education	3. some scndry (9 to 10) senior (11 to 12) or more	25
12	12013	1	1	0	-2.79	-4.3800001	-.56	1	1	0	.30000001	1	1	0	0	-.25118384	0	0	1	0	0	608.75	0	1	3. 3	0. no education	2. some upper primary (6 to 8)	24
12	12001	1	1	0	-3.55	-3.55	-2.3299999	1	1	1	.30000001	1	1	0	0	-.28921005	0	0	1	0	0	608.75	0	1	3. 3	0. no education	0. no education	25
12	12012	1	1	0	-2.8900001	-3.0799999	-1.79	1	1	0	.30000001	1	1	0	0	-.60216618	1	0	0	0	0	487	0	1	3. 3	0. no education	0. no education	30
12	12020	1	1	1	.75999999	1.04	.41	0	0	0	.30000001	1	1	0	0	-.93783545	1	0	0	0	0	487	0	1	2. 2	3. some scndry (9 to 10) senior (11 to 12) or more	3. some scndry (9 to 10) senior (11 to 12) or more	20
12	12002	1	1	1	-1.63	-2.9200001	-.31999999	0	1	0	.30000001	1	1	0	0	-.67652667	1	0	0	0	0	608.75	0	0	5. 5 or more	0. no education	3. some scndry (9 to 10) senior (11 to 12) or more	33
12	12006	1	1	0	-3.3299999	-2.74	-2.9000001	1	1	1	.30000001	1	1	0	0	-.32414883	0	0	1	0	0	517.4375	0	0	5. 5 or more	0. no education	0. no education	30
13	13016	1	1	1	-1.14	-.14	-1.51	0	0	0	.40000001	1	1	0	0	-.3314375	0	0	1	0	0	426.125	0	1	4. 4	0. no education	2. some upper primary (6 to 8)	37
13	13018	1	1	0	-4.0700002	-3.95	-3.1600001	1	1	1	.40000001	1	1	0	0	-.5124926	0	1	0	0	0	700.0625	0	0	4. 4	0. no education	0. no education	38
13	13002	1	1	0	-2.52	-1.39	-2.6099999	1	0	1	.40000001	1	1	0	0	-.67652667	1	0	0	0	0	547.875	0	0	2. 2	2. some upper primary (6 to 8)	3. some scndry (9 to 10) senior (11 to 12) or more	27
13	13015	1	1	1	-4.0900002	-1.87	-4.6100001	1	0	1	.40000001	1	1	0	0	-.74949169	1	0	0	0	0	517.4375	0	0	2. 2	0. no education	1. some primary (1 to 5)	25
13	13001	1	1	0	-1.67	.73000002	-2.71	0	0	1	.40000001	1	1	0	0	-.19953649	0	0	0	1	0	395.6875	0	0	4. 4	0. no education	0. no education	40
13	13006	1	1	1	-1.53	-.76999998	-1.59	0	0	0	.40000001	1	1	0	0	-.54711896	0	1	0	0	0	669.625	0	1	5. 5 or more	0. no education	0. no education	35
13	13020	1	1	0	-2.97	-1.96	-2.6500001	1	0	1	.40000001	1	1	0	0	-.72908062	1	0	0	0	0	669.625	0	1	1. 1	2. some upper primary (6 to 8)	0. no education	22
13	13014	1	1	0	-1.96	-1.73	-1.4400001	0	0	0	.40000001	1	1	0	0	-.41861778	0	1	0	0	0	669.625	1	1	4. 4	0. no education	0. no education	34
13	13013	1	1	0	-1.95	-2.6199999	-.97000003	0	1	0	.40000001	1	1	0	0	-.41861778	0	1	0	0	0	578.3125	1	0	4. 4	0. no education	2. some upper primary (6 to 8)	30
13	13017	1	1	1	-3.1600001	-1.23	-3.6300001	1	0	1	.40000001	1	1	0	0	-.73157388	1	0	0	0	0	426.125	0	0	3. 3	2. some upper primary (6 to 8)	0. no education	32
13	13003	1	1	0	-2.6099999	-2.1700001	-2.04	1	1	1	.40000001	1	1	0	0	-.73157388	1	0	0	0	0	639.1875	0	1	2. 2	0. no education	0. no education	28
13	13008	1	1	0	-2.8199999	-3.1300001	-1.54	1	1	0	.40000001	1	1	0	0	-.4535566	0	1	0	0	0	395.6875	0	1	5. 5 or more	2. some upper primary (6 to 8)	3. some scndry (9 to 10) senior (11 to 12) or more	39
13	13009	1	1	0	-1.36	-1.75	-.62	0	0	0	.40000001	1	1	0	0	.39094889	0	0	0	0	1	700.0625	0	0	2. 2	0. no education	3. some scndry (9 to 10) senior (11 to 12) or more	26
13	13012	1	1	0	-2.3499999	-3.1300001	-.94	1	1	0	.40000001	1	1	0	0	-.88139272	1	0	0	0	0	700.0625	1	1	5. 5 or more	0. no education	0. no education	42
13	13019	1	1	0	-3.95	-1.9	-4.0799999	1	0	1	.40000001	1	1	0	0	.0038339233	0	0	0	1	0	700.0625	0	1	1. 1	1. some primary (1 to 5)	3. some scndry (9 to 10) senior (11 to 12) or more	25
13	13007	1	1	0	-.56999999	-.89999998	-.18000001	0	0	0	.40000001	1	1	0	0	-.41861778	0	1	0	0	0	608.75	0	1	1. 1	0. no education	0. no education	27
13	13010	1	1	0	-2.8900001	-2.99	-2.04	1	1	1	.40000001	1	1	0	0	-.1217761	0	0	0	1	0	578.3125	0	0	4. 4	2. some upper primary (6 to 8)	3. some scndry (9 to 10) senior (11 to 12) or more	30
13	13005	1	1	0	-3.72	-3.4300001	-3.01	1	1	1	.40000001	1	1	0	0	-.88139272	1	0	0	0	0	547.875	0	0	5. 5 or more	0. no education	2. some upper primary (6 to 8)	36
13	13011	1	1	0	-2.5899999	-1.9	-2.24	1	0	1	.40000001	1	1	0	0	-.80842769	1	0	0	0	0	608.75	1	1	5. 5 or more	0. no education	0. no education	38
13	13004	1	1	0	-2.78	-1.92	-2.5699999	1	0	1	.40000001	1	1	0	0	-.34085739	0	0	1	0	0	639.1875	0	0	5. 5 or more	0. no education	2. some upper primary (6 to 8)	37
14	14010	1	1	0	-1.6900001	-3.25	-.059999999	0	1	0	.34999999	1	1	0	0	-.47026515	0	1	0	0	0	426.125	0	0	1. 1	2. some upper primary (6 to 8)	3. some scndry (9 to 10) senior (11 to 12) or more	22
14	14009	1	1	0	-1.23	.1	-1.6900001	0	0	0	.34999999	1	1	0	0	-.59967285	1	0	0	0	0	517.4375	0	0	1. 1	1. some primary (1 to 5)	3. some scndry (9 to 10) senior (11 to 12) or more	23
14	14001	1	1	1	-1.8	-1.5599999	-1.4	0	0	0	.34999999	1	1	0	0	-.80593443	1	0	0	0	0	365.25	0	1	2. 2	0. no education	2. some upper primary (6 to 8)	24
14	14018	1	1	0	-1.13	-2.0599999	-.13	0	1	0	.34999999	1	1	0	0	-.55051881	0	1	0	0	0	365.25	0	1	2. 2	2. some upper primary (6 to 8)	3. some scndry (9 to 10) senior (11 to 12) or more	23
14	14008	1	1	0	-2.1800001	-.92000002	-2.4400001	1	0	1	.34999999	1	1	0	0	.57311225	0	0	0	0	1	456.5625	0	1	2. 2	3. some scndry (9 to 10) senior (11 to 12) or more	1. some primary (1 to 5)	21
14	14017	1	1	0	-1.8	-2.0699999	-1.08	0	1	0	.34999999	1	1	0	0	-.60216618	1	0	0	0	0	395.6875	0	0	2. 2	2. some upper primary (6 to 8)	1. some primary (1 to 5)	26
14	14007	1	1	1	-1.46	-.07	-1.99	0	0	0	.34999999	1	1	0	0	-.47026515	0	1	0	0	0	547.875	0	1	3. 3	0. no education	2. some upper primary (6 to 8)	28
14	14006	1	1	0	-3.0799999	-2.3399999	-2.71	1	1	1	.34999999	1	1	0	0	-.2010321	0	0	0	1	0	669.625	0	0	5. 5 or more	0. no education	2. some upper primary (6 to 8)	40
14	14013	1	1	0	-2.8399999	-3.29	-1.53	1	1	0	.34999999	1	1	0	0	-.67652667	1	0	0	0	0	608.75	0	1	1. 1	3. some scndry (9 to 10) senior (11 to 12) or more	3. some scndry (9 to 10) senior (11 to 12) or more	21
14	14002	1	1	1	-3.29	-3.8499999	-1.92	1	1	0	.34999999	1	1	0	0	-.54711896	0	1	0	0	0	700.0625	0	0	1. 1	2. some upper primary (6 to 8)	3. some scndry (9 to 10) senior (11 to 12) or more	25
14	14016	1	1	1	-2.1500001	-2.9400001	-.81999999	1	1	0	.34999999	1	1	0	0	-.47026515	0	1	0	0	0	395.6875	0	1	1. 1	1. some primary (1 to 5)	2. some upper primary (6 to 8)	22
14	14020	1	1	0	-3.4400001	-4.52	-1.3	1	1	0	.34999999	1	1	0	0	-.38308486	0	1	0	0	0	669.625	0	1	2. 2	3. some scndry (9 to 10) senior (11 to 12) or more	3. some scndry (9 to 10) senior (11 to 12) or more	27
14	14019	1	1	0	-1.39	-5.4899998	2.0999999	0	1	0	.34999999	1	1	0	0	-.72908062	1	0	0	0	0	700.0625	0	0	1. 1	0. no education	0. no education	25
14	14005	1	1	1	-3.9300001	-2.49	-3.97	1	1	1	.34999999	1	1	0	0	-.34085739	0	0	1	0	0	608.75	0	0	2. 2	0. no education	0. no education	27
14	14003	1	1	0	-3.1199999	-3.02	-2.05	1	1	1	.34999999	1	1	0	0	-.73157388	1	0	0	0	0	395.6875	0	1	5. 5 or more	0. no education	1. some primary (1 to 5)	40
15	15008	1	1	0	-3.03	-4.73	-.80000001	1	1	0	.15000001	.94999999	1	0	0	-.58545762	0	1	0	0	0	578.3125	0	0	3. 3	0. no education	3. some scndry (9 to 10) senior (11 to 12) or more	28
15	15009	1	1	1	-4.23	-2.4300001	-4.1900001	1	1	1	.15000001	.94999999	1	0	0	-.59967285	1	0	0	0	0	639.1875	0	1	3. 3	0. no education	3. some scndry (9 to 10) senior (11 to 12) or more	24
15	15013	1	1	1	-2.1099999	-3.8099999	.079999998	1	1	0	.15000001	.94999999	1	0	0	-.4954716	0	1	0	0	0	365.25	0	1	3. 3	0. no education	0. no education	38
15	15020	1	1	1	-2.8699999	-3.02	-1.73	1	1	0	.15000001	.94999999	1	0	0	-.67652667	1	0	0	0	0	669.625	0	1	2. 2	0. no education	3. some scndry (9 to 10) senior (11 to 12) or more	26
15	15012	1	1	1	-2.3299999	-2.9300001	-1.15	1	1	0	.15000001	.94999999	0	1	0	2.56266	0	0	0	0	1	456.5625	0	1	4. 4	2. some upper primary (6 to 8)	1. some primary (1 to 5)	27
15	15014	1	1	0	-2.7	-1.99	-2.3399999	1	0	1	.15000001	.94999999	1	0	0	-.45744538	0	1	0	0	0	395.6875	0	1	4. 4	2. some upper primary (6 to 8)	1. some primary (1 to 5)	28
15	15002	1	1	0	-2.53	-1.9400001	-2.0999999	1	0	1	.15000001	.94999999	1	0	0	-.47026515	0	1	0	0	0	639.1875	0	1	5. 5 or more	0. no education	2. some upper primary (6 to 8)	35
15	15015	1	1	1	-2.4200001	-2.3299999	-1.6900001	1	1	0	.15000001	.94999999	1	0	0	-.25118384	0	0	1	0	0	365.25	0	0	3. 3	3. some scndry (9 to 10) senior (11 to 12) or more	3. some scndry (9 to 10) senior (11 to 12) or more	24
15	15004	1	1	0	-2.9400001	-2.29	-2.3699999	1	1	1	.15000001	.94999999	1	0	0	-.67652667	1	0	0	0	0	365.25	0	1	2. 2	0. no education	2. some upper primary (6 to 8)	24
15	15010	1	1	0	-2.28	-4.52	.2	1	1	0	.15000001	.94999999	1	0	0	-.38059157	0	0	1	0	0	608.75	0	1	5. 5 or more	0. no education	3. some scndry (9 to 10) senior (11 to 12) or more	28
15	15001	1	1	0	-.36000001	-.75	0	0	0	0	.15000001	.94999999	1	0	0	-.25118384	0	0	1	0	0	578.3125	0	1	4. 4	0. no education	1. some primary (1 to 5)	28
15	15018	1	1	1	-3.8	-4.3699999	-2.3499999	1	1	1	.15000001	.94999999	1	0	0	-.45744538	0	1	0	0	0	578.3125	0	0	5. 5 or more	0. no education	3. some scndry (9 to 10) senior (11 to 12) or more	31
15	15005	1	1	1	-1.88	.23	-2.79	0	0	1	.15000001	.94999999	1	0	0	-.38059157	0	0	1	0	0	426.125	0	1	2. 2	0. no education	3. some scndry (9 to 10) senior (11 to 12) or more	24
15	15017	1	1	0	-1.1900001	-1.5599999	-.57999998	0	0	0	.15000001	.94999999	1	0	0	-.45993865	0	1	0	0	0	365.25	0	1	5. 5 or more	0. no education	3. some scndry (9 to 10) senior (11 to 12) or more	35
15	15006	1	1	0	-1.7	-1	-1.7	0	0	0	.15000001	.94999999	1	0	0	-.38059157	0	0	1	0	0	395.6875	0	0	4. 4	2. some upper primary (6 to 8)	3. some scndry (9 to 10) senior (11 to 12) or more	28
15	15007	1	1	1	-1.14	-.18000001	-1.46	0	0	0	.15000001	.94999999	1	0	0	-.25118384	0	0	1	0	0	547.875	0	1	2. 2	2. some upper primary (6 to 8)	3. some scndry (9 to 10) senior (11 to 12) or more	23
15	15016	1	1	1	-2.6800001	-3.7	-1.1900001	1	1	0	.15000001	.94999999	1	0	0	-.38059157	0	0	1	0	0	639.1875	0	0	5. 5 or more	0. no education	3. some scndry (9 to 10) senior (11 to 12) or more	28
15	15003	1	1	0	-2.4400001	-.75999999	-2.8800001	1	0	1	.15000001	.94999999	1	0	0	-.070128746	0	0	0	1	0	547.875	0	0	1. 1	2. some upper primary (6 to 8)	3. some scndry (9 to 10) senior (11 to 12) or more	24
16	16017	1	1	0	-2.8099999	-2.6600001	-2.02	1	1	1	0	.94736844	1	0	0	-.53290367	0	1	0	0	0	547.875	0	1	3. 3	2. some upper primary (6 to 8)	0. no education	25
16	16019	1	1	0	-2.3299999	-1.83	-2.01	1	0	1	0	.94736844	1	0	0	-.25118384	0	0	1	0	0	487	0	1	3. 3	2. some upper primary (6 to 8)	3. some scndry (9 to 10) senior (11 to 12) or more	22
16	16009	1	1	0	-1.88	-2.47	-.92000002	0	1	0	0	.94736844	1	0	0	.16230084	0	0	0	1	0	487	1	1	1. 1	0. no education	3. some scndry (9 to 10) senior (11 to 12) or more	20
16	16013	1	1	0	-1.79	-3	-.30000001	0	1	0	0	.94736844	1	0	0	-.019660827	0	0	0	1	0	700.0625	0	1	5. 5 or more	0. no education	0. no education	35
16	16011	1	1	1	-.79000002	-2.75	.75999999	0	1	0	0	.94736844	1	0	0	1.0596498	0	0	0	0	1	669.625	0	0	3. 3	0. no education	3. some scndry (9 to 10) senior (11 to 12) or more	24
16	16003	1	1	0	-4.0500002	-2.1199999	-4.0799999	1	1	1	0	.94736844	1	0	0	1.660762	0	0	0	0	1	700.0625	0	1	2. 2	3. some scndry (9 to 10) senior (11 to 12) or more	1. some primary (1 to 5)	22
16	16012	1	1	0	.059999999	-.43000001	.40000001	0	0	0	0	.94736844	1	0	0	.77182555	0	0	0	0	1	669.625	0	0	1. 1	2. some upper primary (6 to 8)	2. some upper primary (6 to 8)	20
16	16018	1	1	0	-.81999999	-3.1099999	1.1	0	1	0	0	.94736844	1	0	0	-.36814988	0	0	1	0	0	365.25	0	1	5. 5 or more	0. no education	0. no education	32
16	16020	1	1	1	-3.1099999	-2.48	-2.6400001	1	1	1	0	.94736844	1	0	0	.036781903	0	0	0	1	0	700.0625	0	0	1. 1	2. some upper primary (6 to 8)	2. some upper primary (6 to 8)	20
16	16008	1	1	1	-1.9	-2.6600001	-.75	0	1	0	0	.94736844	1	0	0	1.5027269	0	0	0	0	1	639.1875	0	1	1. 1	3. some scndry (9 to 10) senior (11 to 12) or more	1. some primary (1 to 5)	22
16	16001	1	1	0	-4.21	-3.0599999	-3.9200001	1	1	1	0	.94736844	1	0	0	.23129022	0	0	0	1	0	395.6875	1	0	4. 4	2. some upper primary (6 to 8)	3. some scndry (9 to 10) senior (11 to 12) or more	26
16	16007	1	1	0	-4.0700002	-4.4400001	-2.76	1	1	1	0	.94736844	1	0	0	-.22841564	0	0	1	0	0	578.3125	1	0	4. 4	0. no education	2. some upper primary (6 to 8)	26
16	16010	1	1	0	-2.02	-2.24	-1.25	1	1	0	0	.94736844	0	1	0	2.5261724	0	0	0	0	1	669.625	0	0	3. 3	0. no education	0. no education	30
16	16016	1	1	0	-2.1400001	-2.4100001	-1.3099999	1	1	0	0	.94736844	1	0	0	-.38059157	0	0	1	0	0	669.625	0	0	5. 5 or more	0. no education	1. some primary (1 to 5)	35
16	16015	1	1	0	-2.05	-2.6900001	-1.08	1	1	0	0	.94736844	1	0	0	-.50999933	0	1	0	0	0	547.875	0	0	1. 1	0. no education	1. some primary (1 to 5)	21
16	16002	1	1	0	-3.8900001	-3.73	-3.04	1	1	1	0	.94736844	1	0	0	-.5124926	0	1	0	0	0	547.875	0	0	3. 3	0. no education	3. some scndry (9 to 10) senior (11 to 12) or more	28
16	16004	1	1	0	-2.55	-1.85	-2.3099999	1	0	1	0	.94736844	1	0	0	.03428863	0	0	0	1	0	608.75	0	0	4. 4	3. some scndry (9 to 10) senior (11 to 12) or more	3. some scndry (9 to 10) senior (11 to 12) or more	27
16	16006	1	1	0	-3.8699999	-3.72	-2.6400001	1	1	1	0	.94736844	1	0	0	.059278991	0	0	0	1	0	700.0625	0	1	3. 3	0. no education	3. some scndry (9 to 10) senior (11 to 12) or more	24
17	17005	1	1	0	-3.4300001	-4.3899999	-1.3200001	1	1	0	.15789473	1	1	0	0	-.38059157	0	0	1	0	0	456.5625	0	1	1. 1	0. no education	3. some scndry (9 to 10) senior (11 to 12) or more	25
17	17014	1	1	1	-.82999998	-2.8499999	.70999998	0	1	0	.15789473	1	1	0	0	-.31170714	0	0	1	0	0	608.75	0	0	5. 5 or more	3. some scndry (9 to 10) senior (11 to 12) or more	3. some scndry (9 to 10) senior (11 to 12) or more	25
17	17004	1	1	0	-2.1700001	-2.5599999	-1.17	1	1	0	.15789473	1	1	0	0	-.5124926	0	1	0	0	0	395.6875	0	1	3. 3	0. no education	2. some upper primary (6 to 8)	25
17	17015	1	1	1	-4.46	-5.8200002	-2.0999999	1	1	1	.15789473	1	1	0	0	-.44360813	0	1	0	0	0	578.3125	0	0	4. 4	0. no education	0. no education	35
17	17012	1	1	1	-4.3600001	-4.4699998	-2.48	1	1	1	.15789473	1	1	0	0	-.80453891	1	0	0	0	0	365.25	0	1	4. 4	0. no education	3. some scndry (9 to 10) senior (11 to 12) or more	35
17	17018	1	1	0	-3.54	-5.79	-.38999999	1	1	0	.15789473	1	1	0	0	-.38059157	0	0	1	0	0	456.5625	0	0	2. 2	0. no education	0. no education	28
17	17016	1	1	0	-1.76	-4.1799998	.47	0	1	0	.15789473	1	1	0	0	-.73157388	1	0	0	0	0	547.875	0	0	1. 1	0. no education	0. no education	28
17	17002	1	1	0	-.77999997	-2.4400001	.51999998	0	1	0	.15789473	1	1	0	0	-.45744538	0	1	0	0	0	426.125	0	0	2. 2	3. some scndry (9 to 10) senior (11 to 12) or more	3. some scndry (9 to 10) senior (11 to 12) or more	25
17	17008	1	1	1	-2.8599999	-4.0300002	-.95999998	1	1	0	.15789473	1	1	0	0	-.16947964	0	0	0	1	0	547.875	0	1	1. 1	2. some upper primary (6 to 8)	0. no education	25
17	17019	1	1	0	-3.79	-4.79	-1.58	1	1	0	.15789473	1	1	0	0	-.25118384	0	0	1	0	0	547.875	0	1	4. 4	0. no education	0. no education	33
17	17007	1	1	1	-2.1500001	-4.2600002	.17	1	1	0	.15789473	1	1	0	0	-.52046198	0	1	0	0	0	426.125	0	0	3. 3	0. no education	0. no education	30
17	17003	1	1	0	-1.8	-2.72	-.63	0	1	0	.15789473	1	1	0	0	-.38059157	0	0	1	0	0	487	0	1	2. 2	1. some primary (1 to 5)	3. some scndry (9 to 10) senior (11 to 12) or more	25
17	17001	1	1	0	-1.37	-2.3800001	-.28999999	0	1	0	.15789473	1	1	0	0	.58361197	0	0	0	0	1	426.125	0	1	5. 5 or more	2. some upper primary (6 to 8)	1. some primary (1 to 5)	34
17	17006	1	1	0	.079999998	-2.5599999	1.72	0	1	0	.15789473	1	1	0	0	-.4535566	0	1	0	0	0	426.125	0	0	5. 5 or more	0. no education	0. no education	35
17	17011	1	1	1	-3.3299999	-3.5699999	-1.92	1	1	0	.15789473	1	1	0	0	-.5124926	0	1	0	0	0	426.125	0	1	1. 1	2. some upper primary (6 to 8)	1. some primary (1 to 5)	27
17	17010	1	1	0	-.64999998	-2.3599999	.58999997	0	1	0	.15789473	1	1	0	0	2.6899986	0	0	0	0	1	517.4375	0	0	2. 2	1. some primary (1 to 5)	1. some primary (1 to 5)	27
17	17017	1	1	1	-4.1300001	-4.8200002	-2.45	1	1	1	.15789473	1	1	0	0	-.53290367	0	1	0	0	0	517.4375	0	0	4. 4	0. no education	0. no education	26
17	17013	1	1	0	-3.5799999	-3.8499999	-2.26	1	1	1	.15789473	1	1	0	0	-.59967285	1	0	0	0	0	426.125	0	0	5. 5 or more	3. some scndry (9 to 10) senior (11 to 12) or more	2. some upper primary (6 to 8)	35
18	18014	1	1	0	-1.02	.52999997	-1.71	0	0	0	.30000001	.89999998	1	0	0	-.20202976	0	0	0	1	0	547.875	0	0	3. 3	0. no education	0. no education	25
18	18017	1	1	1	-1.72	-.38	-2.1199999	0	0	1	.30000001	.89999998	1	0	0	-.80842769	1	0	0	0	0	456.5625	0	0	1. 1	2. some upper primary (6 to 8)	2. some upper primary (6 to 8)	22
18	18011	1	1	0	-3.3800001	-1.23	-3.78	1	0	1	.30000001	.89999998	1	0	0	1.7908366	0	0	0	0	1	608.75	0	1	3. 3	0. no education	1. some primary (1 to 5)	26
18	18013	1	1	0	-3.9000001	-5.77	-1.14	1	1	0	.30000001	.89999998	1	0	0	-.1217761	0	0	0	1	0	547.875	0	0	3. 3	3. some scndry (9 to 10) senior (11 to 12) or more	3. some scndry (9 to 10) senior (11 to 12) or more	26
18	18004	1	1	1	-1.03	-2.4400001	.14	0	1	0	.30000001	.89999998	1	0	0	-.38059157	0	0	1	0	0	517.4375	0	0	5. 5 or more	0. no education	0. no education	28
18	18020	1	1	0	-1.16	-.18000001	-1.5	0	0	0	.30000001	.89999998	1	0	0	-.93783545	1	0	0	0	0	487	0	1	4. 4	0. no education	0. no education	30
18	18007	1	1	1	-2.3599999	-1.4400001	-2.3099999	1	0	1	.30000001	.89999998	1	1	0	.83430743	0	0	0	0	1	426.125	0	1	4. 4	0. no education	2. some upper primary (6 to 8)	30
18	18001	1	1	1	-4.1500001	-4.0999999	-2.8499999	1	1	1	.30000001	.89999998	0	1	0	.19847685	0	0	0	1	0	365.25	0	0	2. 2	0. no education	2. some upper primary (6 to 8)	30
18	18003	1	1	1	-1.3099999	-1.03	-1.16	0	0	0	.30000001	.89999998	1	0	1	-.38059157	0	0	1	0	0	426.125	0	0	3. 3	0. no education	3. some scndry (9 to 10) senior (11 to 12) or more	26
18	18009	1	1	1	-2.1099999	-.85000002	-2.3900001	1	0	1	.30000001	.89999998	1	1	0	.35794914	0	0	0	1	0	456.5625	0	0	5. 5 or more	3. some scndry (9 to 10) senior (11 to 12) or more	1. some primary (1 to 5)	35
18	18016	1	1	1	-3.03	-4.2399998	-.91000003	1	1	0	.30000001	.89999998	1	0	0	-.80842769	1	0	0	0	0	456.5625	0	1	5. 5 or more	0. no education	0. no education	38
18	18019	1	1	0	-4.04	-4.23	-2.54	1	1	1	.30000001	.89999998	1	0	0	-1.0108005	1	0	0	0	0	365.25	0	0	5. 5 or more	0. no education	3. some scndry (9 to 10) senior (11 to 12) or more	38
18	18006	1	1	1	-3.6900001	-3.8699999	-2.52	1	1	1	.30000001	.89999998	1	0	0	1.3879328	0	0	0	0	1	487	0	0	3. 3	0. no education	0. no education	30
18	18005	1	1	1	-.81999999	-2.4400001	.41999999	0	1	0	.30000001	.89999998	1	0	0	-.38059157	0	0	1	0	0	487	0	0	1. 1	2. some upper primary (6 to 8)	3. some scndry (9 to 10) senior (11 to 12) or more	20
18	18008	1	1	1	-3.47	-3.7	-2.0699999	1	1	1	.30000001	.89999998	0	1	0	.60201311	0	0	0	0	1	639.1875	0	1	1. 1	0. no education	3. some scndry (9 to 10) senior (11 to 12) or more	22
18	18012	1	1	0	-3.24	-4.1500001	-1.33	1	1	0	.30000001	.89999998	1	0	0	-.4535566	0	1	0	0	0	487	0	1	1. 1	2. some upper primary (6 to 8)	1. some primary (1 to 5)	24
19	19004	1	1	0	-1.12	.47	-1.88	0	0	0	.1	.69999999	1	0	0	-.25118384	0	0	1	0	0	517.4375	0	1	5. 5 or more	0. no education	2. some upper primary (6 to 8)	31
19	19006	1	1	1	.61000001	1.6	-.050000001	0	0	0	.1	.69999999	0	1	0	1.6325707	0	0	0	0	1	426.125	0	0	2. 2	0. no education	3. some scndry (9 to 10) senior (11 to 12) or more	24
19	19016	1	1	1	-3	-3.27	-1.97	1	1	0	.1	.69999999	0	0	0	2.0578048	0	0	0	0	1	517.4375	0	0	5. 5 or more	3. some scndry (9 to 10) senior (11 to 12) or more	1. some primary (1 to 5)	32
19	19015	1	1	1	-2.5899999	-2.6900001	-1.71	1	1	0	.1	.69999999	1	0	0	-.096514635	0	0	0	1	0	517.4375	0	1	1. 1	0. no education	2. some upper primary (6 to 8)	20
19	19005	1	1	0	-1.6799999	-2.51	-.69999999	0	1	0	.1	.69999999	1	0	0	-.67263788	1	0	0	0	0	547.875	0	0	3. 3	0. no education	2. some upper primary (6 to 8)	25
19	19001	1	1	1	-.68000001	-.33000001	-.75999999	0	0	0	.1	.69999999	1	0	0	-.36637631	0	0	1	0	0	426.125	0	1	4. 4	2. some upper primary (6 to 8)	0. no education	25
19	19008	1	1	0	-2.1800001	-2.1700001	-1.47	1	1	0	.1	.69999999	1	0	0	-.25118384	0	0	1	0	0	639.1875	0	1	3. 3	2. some upper primary (6 to 8)	3. some scndry (9 to 10) senior (11 to 12) or more	25
19	19007	1	1	1	-.54000002	-1.28	.07	0	0	0	.1	.69999999	1	0	0	.9720692	0	0	0	0	1	547.875	0	1	1. 1	3. some scndry (9 to 10) senior (11 to 12) or more	3. some scndry (9 to 10) senior (11 to 12) or more	25
19	19018	1	1	1	-.77999997	2.74	-2.8699999	0	0	1	.1	.69999999	1	0	0	-.1217761	0	0	0	1	0	487	1	0	4. 4	0. no education	1. some primary (1 to 5)	28
19	19009	1	1	0	-3.1400001	-2.6099999	-2.5	1	1	1	.1	.69999999	1	1	0	.45110422	0	0	0	0	1	578.3125	0	1	1. 1	0. no education	0. no education	22
19	19020	1	1	1	-2.6500001	-2.26	-2.21	1	1	1	.1	.69999999	1	0	0	-.67901993	1	0	0	0	0	578.3125		0	3. 3	0. no education	2. some upper primary (6 to 8)	26
19	19019	1	1	0	-1.3099999	-2.1900001	-.34	0	1	0	.1	.69999999	1	0	0	-.10895634	0	0	0	1	0	426.125	0	1	5. 5 or more	0. no education	3. some scndry (9 to 10) senior (11 to 12) or more	35
19	19014	1	1	1	-3.26	-3.95	-1.79	1	1	0	.1	.69999999	0	1	0	.7353096	0	0	0	0	1	517.4375	0	0	5. 5 or more	0. no education	2. some upper primary (6 to 8)	30
19	19003	1	1	1	-2.8499999	-2.4400001	-2.28	1	1	1	.1	.69999999	1	0	0	.22671294	0	0	0	1	0	395.6875	0	0	1. 1	0. no education	0. no education	22
19	19011	1	1	1	-3.5699999	-2.9300001	-3.1400001	1	1	1	.1	.69999999	0	1	0	1.1692054	0	0	0	0	1	517.4375	0	0	2. 2	2. some upper primary (6 to 8)	2. some upper primary (6 to 8)	23
19	19012	1	1	1	-4.8200002	-2.75	-4.9200001	1	1	1	.1	.69999999	0	1	0	.80827463	0	0	0	0	1	456.5625	0	1	1. 1	2. some upper primary (6 to 8)	3. some scndry (9 to 10) senior (11 to 12) or more	26
19	19002	1	1	1	-3.03	-.92000002	-3.53	1	0	1	.1	.69999999	1	0	0	-.16151027	0	0	0	1	0	578.3125	0	1	2. 2	3. some scndry (9 to 10) senior (11 to 12) or more	2. some upper primary (6 to 8)	25
19	19013	1	1	0	-2.78	-3.6900001	-1.3099999	1	1	0	.1	.69999999	1	0	0	-.38059157	0	0	1	0	0	517.4375	0	0	2. 2	3. some scndry (9 to 10) senior (11 to 12) or more	3. some scndry (9 to 10) senior (11 to 12) or more	25
19	19017	1	1	0	-1.3200001	-.63999999	-1.41	0	0	0	.1	.69999999	0	1	0	.45978561	0	0	0	0	1	700.0625	0	1	3. 3	0. no education	2. some upper primary (6 to 8)	26
20	20005	1	1	1	-2.9100001	-2.6099999	-2.1800001	1	1	1	.30000001	.94736844	1	0	0	-.67652667	1	0	0	0	0	578.3125	0	1	2. 2	0. no education	1. some primary (1 to 5)	26
20	20008	1	1	1	-.14	-.57999998	.14	0	0	0	.30000001	.94736844	1	0	0	.0076316395	0	0	0	1	0	426.125	0	0	1. 1	1. some primary (1 to 5)	1. some primary (1 to 5)	22
20	20011	1	1	1	-1.9400001	-.37	-2.47	0	0	1	.30000001	.94736844	1	0	0	.043568105	0	0	0	1	0	456.5625	0	1	3. 3	3. some scndry (9 to 10) senior (11 to 12) or more	3. some scndry (9 to 10) senior (11 to 12) or more	24
20	20002	1	1	0	-1.65	-1.33	-1.3099999	0	0	0	.30000001	.94736844	1	0	0	-.0221541	0	0	0	1	0	700.0625	0	1	5. 5 or more	0. no education	2. some upper primary (6 to 8)	30
20	20016	1	1	0	-2.3199999	-1.1900001	-2.3499999	1	0	1	.30000001	.94736844	1	0	0	-.58545762	0	1	0	0	0	639.1875	0	1	2. 2	2. some upper primary (6 to 8)	3. some scndry (9 to 10) senior (11 to 12) or more	24
20	20006	1	1	1	-1.1	-.18000001	-1.39	0	0	0	.30000001	.94736844	1	0	0	-.60216618	1	0	0	0	0	426.125	0	0	1. 1	2. some upper primary (6 to 8)	0. no education	22
20	20019	1	1	1	-1.03	-.38999999	-1.13	0	0	0	.30000001	.94736844	0	1	0	.56787568	0	0	0	0	1	639.1875	0	0	1. 1	0. no education	1. some primary (1 to 5)	24
20	20010	1	1	0	-.44	.41999999	-.88	0	0	0	.30000001	.94736844	1	0	0	-.28921005	0	0	1	0	0	608.75	0	0	4. 4	3. some scndry (9 to 10) senior (11 to 12) or more	1. some primary (1 to 5)	26
20	20013	1	1	0	-2.55	-3.0599999	-1.5	1	1	0	.30000001	.94736844	1	0	0	-.80453891	1	0	0	0	0	547.875	0	0	5. 5 or more	0. no education	0. no education	43
20	20020	1	1	0	-1.9400001	-.69999999	-2.22	0	0	1	.30000001	.94736844	1	0	0	-.16151027	0	0	0	1	0	669.625	0	0	5. 5 or more	0. no education	0. no education	42
20	20009	1	1	1	-2.4400001	-3.1300001	-1.05	1	1	0	.30000001	.94736844	1	0	0	-.59967285	1	0	0	0	0	700.0625	0	1	3. 3	0. no education	0. no education	28
20	20001	1	1	1	-2.8	-2.03	-2.5599999	1	1	1	.30000001	.94736844	1	0	0	1.8641324	0	0	0	0	1	608.75	0	0	3. 3	3. some scndry (9 to 10) senior (11 to 12) or more	3. some scndry (9 to 10) senior (11 to 12) or more	25
20	20003	1	1	1	-2.1199999	-1.1900001	-2.0699999	1	0	1	.30000001	.94736844	1	0	0	-.59967285	1	0	0	0	0	639.1875	0	1	2. 2	3. some scndry (9 to 10) senior (11 to 12) or more	1. some primary (1 to 5)	26
20	20004	1	1	1	-2.1800001	-.85000002	-2.48	1	0	1	.30000001	.94736844	1	0	0	-.25118384	0	0	1	0	0	395.6875	0	1	1. 1	3. some scndry (9 to 10) senior (11 to 12) or more	3. some scndry (9 to 10) senior (11 to 12) or more	22
20	20012	1	1	0	-1.87	-.47	-2.25	0	0	1	.30000001	.94736844	1	0	0	-.71486533	1	0	0	0	0	517.4375	0	0	5. 5 or more	0. no education	0. no education	42
20	20007	1	1	1	-.33000001	-1.36	.47	0	0	0	.30000001	.94736844	1	0	0	-.1217761	0	0	0	1	0	639.1875	0	1	1. 1	3. some scndry (9 to 10) senior (11 to 12) or more	3. some scndry (9 to 10) senior (11 to 12) or more	26
20	20014	1	1	1	-2.54	-1.17	-2.74	1	0	1	.30000001	.94736844	1	0	0	-.55051881	0	1	0	0	0	578.3125	0	0	3. 3	1. some primary (1 to 5)	0. no education	27
20	20017	1	1	0	-3.6500001	-1.55	-4.1300001	1	0	1	.30000001	.94736844	1	0	0	.19942047	0	0	0	1	0	426.125	0	0	1. 1	2. some upper primary (6 to 8)	3. some scndry (9 to 10) senior (11 to 12) or more	22
20	20015	1	1	1	-.49000001	-.25	-.50999999	0	0	0	.30000001	.94736844	1	0	0	-.16151027	0	0	0	1	0	547.875	0	1	4. 4	0. no education	0. no education	29
21	21012	1	1	1	-4.1500001	-4.2199998	-2.71	1	1	1	.1	1	1	0	0	-.32803765	0	0	1	0	0	608.75	0	1	2. 2	2. some upper primary (6 to 8)	2. some upper primary (6 to 8)	24
21	21015	1	1	1	-2.3399999	-2.8399999	-1.28	1	1	0	.1	1	1	0	0	.64241779	0	0	0	0	1	426.125	0	0	3. 3	3. some scndry (9 to 10) senior (11 to 12) or more	3. some scndry (9 to 10) senior (11 to 12) or more	25
21	21013	1	1	0	-3.54	-4.3600001	-1.59	1	1	0	.1	1	1	0	0	-.53290367	0	1	0	0	0	669.625	0	1	1. 1	0. no education	3. some scndry (9 to 10) senior (11 to 12) or more	24
21	21007	1	1	1	-.75	-.50999999	-.70999998	0	0	0	.1	1	1	0	0	-.19953649	0	0	0	1	0	517.4375	0	1	1. 1	2. some upper primary (6 to 8)	3. some scndry (9 to 10) senior (11 to 12) or more	20
21	21003	1	1	0	-3.6400001	-3.3199999	-2.9100001	1	1	1	.1	1	1	0	0	-.1217761	0	0	0	1	0	700.0625	0	0	3. 3	0. no education	2. some upper primary (6 to 8)	26
21	21016	1	1	1	-1.39	-.28	-1.77	0	0	0	.1	1	1	0	0	-.070128746	0	0	0	1	0	395.6875	1	1	2. 2	0. no education	1. some primary (1 to 5)	29
21	21020	1	1	1	-1.78	-2.3599999	-.93000001	0	1	0	.1	1	1	0	0	-.25118384	0	0	1	0	0	517.4375	0	0	1. 1	0. no education	2. some upper primary (6 to 8)	25
21	21011	1	1	1	-.58999997	-1.45	.079999998	0	0	0	.1	1	1	0	0	-.12426937	0	0	0	1	0	456.5625	0	0	1. 1	0. no education	2. some upper primary (6 to 8)	25
21	21010	1	1	1	-3.3299999	-1.9	-3.45	1	0	1	.1	1	1	0	0	-.38059157	0	0	1	0	0	578.3125	0	0	1. 1	2. some upper primary (6 to 8)	1. some primary (1 to 5)	24
21	21014	1	1	1	-2.3399999	-2.48	-1.53	1	1	0	.1	1	1	0	0	.62358016	0	0	0	0	1	547.875	0	1	4. 4	0. no education	3. some scndry (9 to 10) senior (11 to 12) or more	32
21	21019	1	1	1	.18000001	-1.8	1.46	0	0	0	.1	1	1	0	0	.0013406498	0	0	0	1	0	669.625	0	1	1. 1	0. no education	3. some scndry (9 to 10) senior (11 to 12) or more	25
21	21008	1	1	0	-1.45	-3.8	.57999998	0	1	0	.1	1	1	0	0	-.38059157	0	0	1	0	0	547.875	0	0	2. 2	0. no education	2. some upper primary (6 to 8)	22
21	21018	1	1	1	-2.72	-2.0599999	-2.3599999	1	1	1	.1	1	1	0	0	-.58545762	0	1	0	0	0	669.625	0	0	2. 2	0. no education	0. no education	30
21	21002	1	1	0	-2.1199999	-1.41	-2.01	1	0	1	.1	1	1	0	0	-.23874213	0	0	1	0	0	395.6875	0	0	2. 2	2. some upper primary (6 to 8)	3. some scndry (9 to 10) senior (11 to 12) or more	23
21	21017	1	1	1	-3.28	-3.48	-1.98	1	1	0	.1	1	1	0	0	.032893106	0	0	0	1	0	456.5625	1	1	5. 5 or more	0. no education	0. no education	36
21	21006	1	1	0	-4.6599998	-3.28	-4.2199998	1	1	1	.1	1	1	0	0	-.59967285	1	0	0	0	0	700.0625	0	1	1. 1	0. no education	0. no education	22
22	22018	1	1	0	-4.5599999	-3.95	-3.9300001	1	1	1	.19047619	.85000002	1	0	0	-.67263788	1	0	0	0	0	487	0	0	1. 1	1. some primary (1 to 5)	0. no education	20
22	22020	1	1	0	-.61000001	-.28	-.69	0	0	0	.19047619	.85000002	1	0	0	-.4535566	0	1	0	0	0	395.6875	1	1	1. 1	1. some primary (1 to 5)	0. no education	20
22	22006	1	1	0	-3.6600001	-1.52	-3.96	1	0	1	.19047619	.85000002	1	0	0	.26264942	0	0	0	1	0	639.1875	0	1	4. 4	2. some upper primary (6 to 8)	3. some scndry (9 to 10) senior (11 to 12) or more	30
22	22004	1	1	0	-1.47	-2.1300001	-.56999999	0	1	0	.19047619	.85000002	0	1	0	2.794183	0	0	0	0	1	639.1875	0	0	2. 2	2. some upper primary (6 to 8)	1. some primary (1 to 5)	25
22	22015	1	1	0	-2.77	-1.73	-2.6500001	1	0	1	.19047619	.85000002	1	0	0	-.25118384	0	0	1	0	0	547.875	0	1	5. 5 or more	2. some upper primary (6 to 8)	1. some primary (1 to 5)	30
22	22001	1	1	0	-2.73	-4.8200002	-.25	1	1	0	.19047619	.85000002	1	0	0	-.38059157	0	0	1	0	0	517.4375	0	0	1. 1	0. no education	3. some scndry (9 to 10) senior (11 to 12) or more	21
22	22007	1	1	1	-2.27	-1.28	-2.28	1	0	1	.19047619	.85000002	1	0	0	.0038339233	0	0	0	1	0	547.875	0	1	5. 5 or more	2. some upper primary (6 to 8)	3. some scndry (9 to 10) senior (11 to 12) or more	30
22	22016	1	1	1	-1.0700001	-1.79	-.31	0	0	0	.19047619	.85000002	1	0	0	-.73157388	1	0	0	0	0	547.875	1	1	3. 3	0. no education	1. some primary (1 to 5)	20
22	22019	1	1	1	-2.5999999	-2.79	-1.75	1	1	0	.19047619	.85000002	1	0	0	-.25118384	0	0	1	0	0	487	0	0	1. 1	2. some upper primary (6 to 8)	2. some upper primary (6 to 8)	25
22	22005	1	1	0	-2.8099999	-3.27	-1.7	1	1	0	.19047619	.85000002	1	0	0	-.93783545	1	0	0	0	0	608.75	0	0	3. 3	0. no education	0. no education	27
22	22012	1	1	0	-1.95	-2.0999999	-1.35	0	1	0	.19047619	.85000002	0	1	0	1.3196146	0	0	0	0	1	547.875	0	0	2. 2	3. some scndry (9 to 10) senior (11 to 12) or more	3. some scndry (9 to 10) senior (11 to 12) or more	22
22	22011	1	1	1	-2.3299999	-2.25	-1.62	1	1	0	.19047619	.85000002	1	0	0	-.34085739	0	0	1	0	0	395.6875	0	1	3. 3	2. some upper primary (6 to 8)	3. some scndry (9 to 10) senior (11 to 12) or more	24
22	22008	1	1	0	-4.5500002	-3.8900001	-3.6600001	1	1	1	.19047619	.85000002	1	0	0	-.4535566	0	1	0	0	0	608.75	0	1	3. 3	2. some upper primary (6 to 8)	3. some scndry (9 to 10) senior (11 to 12) or more	35
22	22003	1	1	1	-4.3600001	-4.0900002	-3.3199999	1	1	1	.19047619	.85000002	1	0	0	-.25118384	0	0	1	0	0	395.6875	0	0	5. 5 or more	0. no education	0. no education	25
22	22014	1	1	0	-2.5699999	-1.39	-2.6800001	1	0	1	.19047619	.85000002	1	0	0	-.38059157	0	0	1	0	0	547.875	0	0	3. 3	0. no education	3. some scndry (9 to 10) senior (11 to 12) or more	28
22	22010	1	1	1	-3.05	-2.4000001	-2.6900001	1	1	1	.19047619	.85000002	1	0	0	-.59967285	1	0	0	0	0	487	0	0	5. 5 or more	0. no education	0. no education	33
22	22009	1	1	1	-3.1500001	-2.5599999	-2.73	1	1	1	.19047619	.85000002	1	0	0	-.34085739	0	0	1	0	0	608.75	0	0	1. 1	3. some scndry (9 to 10) senior (11 to 12) or more	3. some scndry (9 to 10) senior (11 to 12) or more	22
22	22013	1	1	1	-1.85	-1.21	-1.77	0	0	0	.19047619	.85000002	1	0	0	-.38059157	0	0	1	0	0	395.6875	0	0	2. 2	3. some scndry (9 to 10) senior (11 to 12) or more	3. some scndry (9 to 10) senior (11 to 12) or more	25
22	22002	1	1	1	-2.45	-2	-2.02	1	0	1	.19047619	.85000002	1	0	0	-.5124926	0	1	0	0	0	426.125	0	1	1. 1	2. some upper primary (6 to 8)	3. some scndry (9 to 10) senior (11 to 12) or more	24
23	23015	1	1	0	-2.24	-.66000003	-2.6900001	1	0	1	.2	1	1	0	0	-.38059157	0	0	1	0	0	395.6875	0	1	5. 5 or more	0. no education	3. some scndry (9 to 10) senior (11 to 12) or more	35
23	23013	1	1	1	-1.7	-2	-1.01	0	0	0	.2	1	1	0	0	-.73157388	1	0	0	0	0	426.125	0	1	4. 4	0. no education	1. some primary (1 to 5)	35
23	23012	1	1	1	-1.13	-.83999997	-.97000003	0	0	0	.2	1	1	0	0	-.25118384	0	0	1	0	0	547.875	0	0	1. 1	3. some scndry (9 to 10) senior (11 to 12) or more	0. no education	23
23	23006	1	1	0	-1.62	-2.3699999	-.58999997	0	1	0	.2	1	1	1	0	.80094641	0	0	0	0	1	395.6875	0	1	1. 1	2. some upper primary (6 to 8)	1. some primary (1 to 5)	22
23	23001	1	1	0	-2.8199999	-1.54	-2.9200001	1	0	1	.2	1	1	0	0	-.67263788	1	0	0	0	0	578.3125	0	0	4. 4	0. no education	2. some upper primary (6 to 8)	34
23	23019	1	1	0	-1.72	-1.8200001	-1.17	0	0	0	.2	1	1	0	0	-.5124926	0	1	0	0	0	426.125	0	1	2. 2	0. no education	0. no education	26
23	23014	1	1	1	-3.4000001	-1.86	-3.3399999	1	0	1	.2	1	1	0	0	-.50999933	0	1	0	0	0	669.625	0	1	2. 2	2. some upper primary (6 to 8)	2. some upper primary (6 to 8)	22
23	23010	1	1	1	-1.54	-.75999999	-1.64	0	0	0	.2	1	1	0	0	-.38059157	0	0	1	0	0	517.4375	0	1	2. 2	0. no education	3. some scndry (9 to 10) senior (11 to 12) or more	24
23	23011	1	1	0	-2.6500001	-2.6199999	-1.84	1	1	0	.2	1	1	0	0	-.16151027	0	0	0	1	0	547.875	0	1	3. 3	3. some scndry (9 to 10) senior (11 to 12) or more	1. some primary (1 to 5)	21
23	23017	1	1	0	-1.6799999	-2.0599999	-.89999998	0	1	0	.2	1	1	0	0	-.38308486	0	1	0	0	0	395.6875	0	1	2. 2	0. no education	2. some upper primary (6 to 8)	26
23	23004	1	1	1	-1.29	-1.09	-1	0	0	0	.2	1	1	1	0	.12642612	0	0	0	1	0	639.1875	0	0	2. 2	2. some upper primary (6 to 8)	3. some scndry (9 to 10) senior (11 to 12) or more	24
23	23020	1	1	0	-2.76	-3.9000001	-1.12	1	1	0	.2	1	1	0	0	-.67263788	1	0	0	0	0	669.625	0	0	5. 5 or more	2. some upper primary (6 to 8)	2. some upper primary (6 to 8)	26
23	23018	1	1	1	-1.25	-1.03	-1.08	0	0	0	.2	1	1	0	0	-.38059157	0	0	1	0	0	426.125	0	1	1. 1	2. some upper primary (6 to 8)	1. some primary (1 to 5)	22
23	23016	1	1	0	-3.27	-1.96	-3.3199999	1	0	1	.2	1	1	0	0	.059278991	0	0	0	1	0	426.125	0	0	3. 3	0. no education	1. some primary (1 to 5)	28
23	23002	1	1	0	-1.73	-1.29	-1.5700001	0	0	0	.2	1	1	0	0	.0038339233	0	0	0	1	0	456.5625	0	1	3. 3	0. no education	3. some scndry (9 to 10) senior (11 to 12) or more	28
23	23008	1	1	1	-2.27	-1.3200001	-2.23	1	0	1	.2	1	1	0	0	-.53041041	0	1	0	0	0	700.0625	0	0	5. 5 or more	2. some upper primary (6 to 8)	0. no education	24
23	23005	1	1	0	-1.01	-2.74	.37	0	1	0	.2	1	1	0	0	.44177726	0	0	0	0	1	517.4375	0	0	3. 3	0. no education	0. no education	30
23	23009	1	1	1	-.20999999	.11	-.30000001	0	0	0	.2	1	1	0	0	-.59967285	1	0	0	0	0	487	0	0	5. 5 or more	0. no education	2. some upper primary (6 to 8)	35
23	23007	1	1	1	-2.4300001	-1.9	-2.02	1	0	1	.2	1	1	0	0	.53665632	0	0	0	0	1	608.75	0	1	1. 1	0. no education	1. some primary (1 to 5)	23
24	24003	1	1	0	-3.3199999	-3.0799999	-2.3299999	1	1	1	.30000001	.85000002	0	1	0	3.4395864	0	0	0	0	1	669.625	0	1	1. 1	3. some scndry (9 to 10) senior (11 to 12) or more	1. some primary (1 to 5)	22
24	24005	1	1	1	-4.1100001	-3.24	-3.4300001	1	1	1	.30000001	.85000002	1	0	0	-.45744538	0	1	0	0	0	669.625	1	1	2. 2	0. no education	3. some scndry (9 to 10) senior (11 to 12) or more	29
24	24001	1	1	1	-2.5899999	-1.59	-2.47	1	0	1	.30000001	.85000002	0	1	0	2.5900841	0	0	0	0	1	578.3125	0	1	5. 5 or more	0. no education	1. some primary (1 to 5)	40
24	24017	1	1	1	-3.1900001	-2.25	-2.9200001	1	1	1	.30000001	.85000002	1	0	0	-.38308486	0	1	0	0	0	700.0625	0	0	4. 4	0. no education	2. some upper primary (6 to 8)	38
24	24018	1	1	0	-.76999998	-1.14	-.25999999	0	0	0	.30000001	.85000002	1	0	0	-.59967285	1	0	0	0	0	608.75	0	0	1. 1	2. some upper primary (6 to 8)	1. some primary (1 to 5)	23
24	24012	1	1	1	-2.52	-2.0999999	-2.01	1	1	1	.30000001	.85000002	1	0	0	-.67513114	1	0	0	0	0	395.6875	0	1	1. 1	2. some upper primary (6 to 8)	0. no education	23
24	24002	1	1	0	-2.1700001	-2.6199999	-1.2	1	1	0	.30000001	.85000002	1	0	0	-.25118384	0	0	1	0	0	517.4375	0	1	1. 1	0. no education	2. some upper primary (6 to 8)	25
24	24004	1	1	0	-1.24	-1.62	-.64999998	0	0	0	.30000001	.85000002	1	0	0	2.965066	0	0	0	0	1	395.6875	0	0	2. 2	3. some scndry (9 to 10) senior (11 to 12) or more	3. some scndry (9 to 10) senior (11 to 12) or more	35
24	24019	1	1	1	.0099999998	-.64999998	.47999999	0	0	0	.30000001	.85000002	0	1	0	.78306818	0	0	0	0	1	700.0625	0	0	3. 3	3. some scndry (9 to 10) senior (11 to 12) or more	1. some primary (1 to 5)	30
24	24015	1	1	0	-1.9	-.5	-2.3299999	0	0	1	.30000001	.85000002	1	0	0	2.7792156	0	0	0	0	1	487	0	1	3. 3	3. some scndry (9 to 10) senior (11 to 12) or more	3. some scndry (9 to 10) senior (11 to 12) or more	25
24	24009	1	1	1	-.86000001	-.23	-.97000003	0	0	0	.30000001	.85000002	1	0	0	.32728976	0	0	0	1	0	578.3125	0	0	5. 5 or more	2. some upper primary (6 to 8)	1. some primary (1 to 5)	32
24	24007	1	1	0	-.92000002	-1.11	-.47999999	0	0	0	.30000001	.85000002	1	0	0	-.40100265	0	1	0	0	0	700.0625	1	1	2. 2	0. no education	0. no education	36
24	24013	1	1	0	-3.3900001	-2.9300001	-2.6199999	1	1	1	.30000001	.85000002	1	0	0	-.59967285	1	0	0	0	0	456.5625	0	1	3. 3	0. no education	3. some scndry (9 to 10) senior (11 to 12) or more	32
24	24010	1	1	0	-.27000001	.38999999	-.56999999	0	0	0	.30000001	.85000002	1	0	0	.61136669	0	0	0	0	1	426.125	0	0	1. 1	2. some upper primary (6 to 8)	3. some scndry (9 to 10) senior (11 to 12) or more	23
24	24008	1	1	0	-1.1	-1.3200001	-.61000001	0	0	0	.30000001	.85000002	1	0	0	-.59967285	1	0	0	0	0	608.75	0	0	5. 5 or more	3. some scndry (9 to 10) senior (11 to 12) or more	1. some primary (1 to 5)	38
24	24006	1	1	0	-2.4300001	-.93000001	-2.76	1	0	1	.30000001	.85000002	1	0	0	-1.0108005	1	0	0	0	0	517.4375	1	1	4. 4	0. no education	0. no education	35
24	24020	1	1	1	-2.8800001	-1.63	-2.8299999	1	0	1	.30000001	.85000002	1	0	0	-.53041041	0	1	0	0	0	365.25	1	1	3. 3	3. some scndry (9 to 10) senior (11 to 12) or more	3. some scndry (9 to 10) senior (11 to 12) or more	25
24	24014	1	1	0	-2.6300001	-1.35	-2.74	1	0	1	.30000001	.85000002	1	0	0	-.67652667	1	0	0	0	0	517.4375	1	1	3. 3	0. no education	1. some primary (1 to 5)	30
24	24011	1	1	0	-.92000002	-1.21	-.47	0	0	0	.30000001	.85000002	1	0	0	-.019660827	0	0	0	1	0	547.875	1	0	3. 3	3. some scndry (9 to 10) senior (11 to 12) or more	0. no education	30
24	24016	1	1	0	-1.2	-.079999998	-1.55	0	0	0	.30000001	.85000002	1	0	0	-.096514635	0	0	0	1	0	578.3125	0	0	2. 2	0. no education	0. no education	30
25	25011	1	1	0	-.54000002	-2.3599999	.73000002	0	1	0	.15000001	.94999999	1	0	0	-.4535566	0	1	0	0	0	517.4375	1	0	1. 1	0. no education	0. no education	22
25	25020	1	1	0	-2.5799999	-2.2	-2.0599999	1	1	1	.15000001	.94999999	1	0	0	-.45744538	0	1	0	0	0	456.5625	0	1	3. 3	0. no education	2. some upper primary (6 to 8)	22
25	25008	1	1	1	-3.23	-3.6500001	-1.89	1	1	0	.15000001	.94999999	1	0	0	-.25118384	0	0	1	0	0	426.125	0	0	1. 1	0. no education	1. some primary (1 to 5)	21
25	25010	1	1	0	-3.26	-2.4100001	-2.73	1	1	1	.15000001	.94999999	1	0	0	-.93394661	1	0	0	0	0	365.25	0	1	3. 3	0. no education	3. some scndry (9 to 10) senior (11 to 12) or more	32
25	25006	1	1	0	-2.05	-3.1700001	-.61000001	1	1	0	.15000001	.94999999	1	0	0	-.070128746	0	0	0	1	0	547.875	0	1	1. 1	0. no education	1. some primary (1 to 5)	21
25	25019	1	1	1	-2.1800001	-1.17	-2.22	1	0	1	.15000001	.94999999	1	0	0	.72135758	0	0	0	0	1	365.25	0	1	3. 3	3. some scndry (9 to 10) senior (11 to 12) or more	1. some primary (1 to 5)	30
25	25013	1	1	0	-2.3	-3.8	-.41	1	1	0	.15000001	.94999999	1	0	0	-.4535566	0	1	0	0	0	639.1875	0	1	5. 5 or more	0. no education	1. some primary (1 to 5)	35
25	25004	1	1	0	-1.96	-1.58	-1.6799999	0	0	0	.15000001	.94999999	1	0	0	-.53041041	0	1	0	0	0	547.875	0	0	1. 1	0. no education	3. some scndry (9 to 10) senior (11 to 12) or more	22
25	25015	1	1	1	-3.3399999	-2.24	-3.1800001	1	1	1	.15000001	.94999999	1	0	0	-.019660827	0	0	0	1	0	395.6875	0	0	1. 1	3. some scndry (9 to 10) senior (11 to 12) or more	3. some scndry (9 to 10) senior (11 to 12) or more	21
25	25012	1	1	0	-3.98	-4.3400002	-2.49	1	1	1	.15000001	.94999999	1	0	0	-.67263788	1	0	0	0	0	426.125	0	0	2. 2	0. no education	3. some scndry (9 to 10) senior (11 to 12) or more	30
25	25009	1	1	0	-1.27	-.46000001	-1.4400001	0	0	0	.15000001	.94999999	1	0	0	-.1217761	0	0	0	1	0	456.5625	0	0	1. 1	3. some scndry (9 to 10) senior (11 to 12) or more	3. some scndry (9 to 10) senior (11 to 12) or more	22
25	25003	1	1	0	-.94	-.56	-.97000003	0	0	0	.15000001	.94999999	1	0	0	-.019660827	0	0	0	1	0	456.5625	0	1	5. 5 or more	0. no education	3. some scndry (9 to 10) senior (11 to 12) or more	35
25	25017	1	1	0	-2.5799999	.76999998	-4.0300002	1	0	1	.15000001	.94999999	1	0	0	-.069131084	0	0	0	1	0	365.25	0	1	1. 1	1. some primary (1 to 5)	3. some scndry (9 to 10) senior (11 to 12) or more	21
25	25007	1	1	1	-4.2399998	-4.0999999	-3.3299999	1	1	1	.15000001	.94999999	1	0	0	-.38059157	0	0	1	0	0	547.875	0	0	5. 5 or more	0. no education	0. no education	32
25	25018	1	1	0	-2.3800001	-2.4400001	-1.65	1	1	0	.15000001	.94999999	1	0	0	.10974691	0	0	0	1	0	426.125	0	0	2. 2	0. no education	2. some upper primary (6 to 8)	35
25	25005	1	1	1	-1.51	-2.8599999	-.079999998	0	1	0	.15000001	.94999999	1	0	0	1.8527097	0	0	0	0	1	395.6875	0	0	2. 2	3. some scndry (9 to 10) senior (11 to 12) or more	3. some scndry (9 to 10) senior (11 to 12) or more	26
25	25002	1	1	1	-3.8599999	-4.3899999	-1.99	1	1	0	.15000001	.94999999	0	0	0	1.0466132	0	0	0	0	1	456.5625	0	1	3. 3	0. no education	3. some scndry (9 to 10) senior (11 to 12) or more	28
25	25001	1	1	1	-2.55	-2.3699999	-1.74	1	1	0	.15000001	.94999999	1	0	0	-.93783545	1	0	0	0	0	700.0625	0	1	1. 1	0. no education	0. no education	50
25	25014	1	1	0	-2.27	-2.5	-1.35	1	1	0	.15000001	.94999999	1	0	0	-.18618819	0	0	0	1	0	639.1875	0	1	2. 2	0. no education	0. no education	24
26	26010	1	1	0	-4.0999999	-3.95	-3.1600001	1	1	1	.30000001	.94999999	1	0	0	-.58545762	0	1	0	0	0	487	0	0	4. 4	2. some upper primary (6 to 8)	2. some upper primary (6 to 8)	30
26	26016	1	1	0	-1.36	-1.63	-.81	0	0	0	.30000001	.94999999	1	0	0	-.32803765	0	0	1	0	0	426.125	0	1	2. 2	0. no education	3. some scndry (9 to 10) senior (11 to 12) or more	22
26	26011	1	1	1	-3.29	-1.61	-3.52	1	0	1	.30000001	.94999999	1	0	0	-.59967285	1	0	0	0	0	639.1875	0	0	5. 5 or more	0. no education	2. some upper primary (6 to 8)	35
26	26014	1	1	0	-.73000002	-1.1	-.33000001	0	0	0	.30000001	.94999999	1	0	0	.13324167	0	0	0	1	0	456.5625	0	1	1. 1	3. some scndry (9 to 10) senior (11 to 12) or more	3. some scndry (9 to 10) senior (11 to 12) or more	19
26	26004	1	1	0	-.47999999	-2.6900001	1.04	0	1	0	.30000001	.94999999	1	0	0	-.25118384	0	0	1	0	0	547.875	0	0	4. 4	3. some scndry (9 to 10) senior (11 to 12) or more	3. some scndry (9 to 10) senior (11 to 12) or more	30
26	26006	1	1	0	-1.5599999	-1.87	-.95999998	0	0	0	.30000001	.94999999	1	0	0	-.25118384	0	0	1	0	0	517.4375	0	0	5. 5 or more	2. some upper primary (6 to 8)	2. some upper primary (6 to 8)	35
26	26020	1	1	0	.58999997	-.69999999	1.27	0	0	0	.30000001	.94999999	1	0	0	-.45744538	0	1	0	0	0	700.0625	0	1	1. 1	0. no education	3. some scndry (9 to 10) senior (11 to 12) or more	21
26	26002	1	1	0	-3.1600001	-3.3099999	-1.88	1	1	0	.30000001	.94999999	1	0	0	-.32414883	0	0	1	0	0	700.0625	0	1	4. 4	0. no education	1. some primary (1 to 5)	30
26	26015	1	1	1	-.19	.28	-.43000001	0	0	0	.30000001	.94999999	1	0	0	-.1217761	0	0	0	1	0	608.75	0	0	4. 4	0. no education	0. no education	30
26	26007	1	1	0	-2.54	-1.73	-2.28	1	0	1	.30000001	.94999999	1	0	0	-.1217761	0	0	0	1	0	608.75	0	1	1. 1	3. some scndry (9 to 10) senior (11 to 12) or more	3. some scndry (9 to 10) senior (11 to 12) or more	24
26	26013	1	1	0	-3.1300001	-3.8199999	-1.71	1	1	0	.30000001	.94999999	1	0	0	-.87889946	1	0	0	0	0	700.0625	0	0	5. 5 or more	0. no education	0. no education	45
26	26005	1	1	0	-1.74	-2.76	-.55000001	0	1	0	.30000001	.94999999	1	0	0	-.80204564	1	0	0	0	0	639.1875	0	0	5. 5 or more	0. no education	3. some scndry (9 to 10) senior (11 to 12) or more	38
26	26003	1	1	0	-1.4299999	-1.38	-.99000001	0	0	0	.30000001	.94999999	1	0	0	-.32414883	0	0	1	0	0	669.625	0	0	1. 1	0. no education	3. some scndry (9 to 10) senior (11 to 12) or more	24
26	26008	1	1	0	-1.99	-1.15	-1.99	0	0	0	.30000001	.94999999	1	0	0	-.25118384	0	0	1	0	0	365.25	0	0	5. 5 or more	0. no education	0. no education	33
26	26001	1	1	0	-1.62	-.94	-1.6	0	0	0	.30000001	.94999999	1	0	0	-.38059157	0	0	1	0	0	365.25	0	0	3. 3	3. some scndry (9 to 10) senior (11 to 12) or more	1. some primary (1 to 5)	26
26	26009	1	1	0	-.72000003	.02	-.95999998	0	0	0	.30000001	.94999999	0	1	0	1.0632924	0	0	0	0	1	456.5625	0	0	3. 3	1. some primary (1 to 5)	1. some primary (1 to 5)	25
26	26017	1	1	0	-3.5599999	-3.5	-2.6700001	1	1	1	.30000001	.94999999	1	0	0	-.59967285	1	0	0	0	0	517.4375	0	0	1. 1	0. no education	2. some upper primary (6 to 8)	21
26	26012	1	1	1	1.17	-3.53	3.8	0	1	0	.30000001	.94999999	1	0	0	-.67263788	1	0	0	0	0	639.1875	0	0	1. 1	0. no education	0. no education	24
26	26018	1	1	0	-1.78	-1.09	-1.6900001	0	0	0	.30000001	.94999999	1	0	0	-.25118384	0	0	1	0	0	639.1875	0	0	2. 2	2. some upper primary (6 to 8)	1. some primary (1 to 5)	25
27	27017	1	1	0	-1.5	-1.42	-1.04	0	0	0	.44999999	1	1	0	0	-.66231143	1	0	0	0	0	700.0625	0	1	3. 3	0. no education	3. some scndry (9 to 10) senior (11 to 12) or more	27
27	27018	1	1	0	-3.6800001	-1.27	-4.1500001	1	0	1	.44999999	1	1	0	0	-.25118384	0	0	1	0	0	700.0625	0	1	4. 4	0. no education	0. no education	30
27	27014	1	1	0	-1.49	-1.42	-1.01	0	0	0	.44999999	1	1	0	0	-.59967285	1	0	0	0	0	700.0625	0	1	2. 2	0. no education	0. no education	27
27	27008	1	1	0	-2.78	-1.84	-2.6900001	1	0	1	.44999999	1	1	0	0	-.59967285	1	0	0	0	0	547.875	0	0	4. 4	3. some scndry (9 to 10) senior (11 to 12) or more	2. some upper primary (6 to 8)	33
27	27002	1	1	0	-2.1800001	-.97000003	-2.3599999	1	0	1	.44999999	1	1	0	0	-.73157388	1	0	0	0	0	365.25	0	1	1. 1	0. no education	2. some upper primary (6 to 8)	21
27	27003	1	1	0	-.87	-.0099999998	-1.2	0	0	0	.44999999	1	1	0	0	-.38059157	0	0	1	0	0	456.5625	0	1	5. 5 or more	0. no education	0. no education	36
27	27001	1	1	0	-3.5799999	-2.9000001	-2.95	1	1	1	.44999999	1	1	0	0	-.80842769	1	0	0	0	0	487	0	1	2. 2	0. no education	0. no education	24
27	27007	1	1	0	-4.0999999	-2.6900001	-4.1300001	1	1	1	.44999999	1	1	0	0	-.54572344	0	1	0	0	0	547.875	0	0	1. 1	0. no education	2. some upper primary (6 to 8)	25
27	27013	1	1	0	-1.17	-1.3099999	-.77999997	0	0	0	.44999999	1	1	0	0	-.25118384	0	0	1	0	0	426.125	0	0	3. 3	3. some scndry (9 to 10) senior (11 to 12) or more	3. some scndry (9 to 10) senior (11 to 12) or more	30
27	27016	1	1	0	-1.36	-1.8200001	-.56999999	0	0	0	.44999999	1	1	0	0	-.38059157	0	0	1	0	0	700.0625	0	0	4. 4	0. no education	0. no education	30
27	27006	1	1	0	-2.3299999	-1.28	-2.3800001	1	0	1	.44999999	1	1	0	0	-.59967285	1	0	0	0	0	517.4375	1	1	2. 2	0. no education	2. some upper primary (6 to 8)	35
27	27012	1	1	0	-1.79	1.73	-3.9000001	0	0	1	.44999999	1	1	0	0	-.25118384	0	0	1	0	0	669.625	0	1	4. 4	0. no education	3. some scndry (9 to 10) senior (11 to 12) or more	37
27	27020	1	1	0	-1.8200001	-.14	-2.4300001	0	0	1	.44999999	1	1	0	0	-.59967285	1	0	0	0	0	395.6875	0	0	3. 3	0. no education	2. some upper primary (6 to 8)	28
27	27005	1	1	0	-1.61	-1.5599999	-1.15	0	0	0	.44999999	1	1	0	0	-.21524738	0	0	1	0	0	365.25	1	1	1. 1	0. no education	2. some upper primary (6 to 8)	24
27	27011	1	1	0	-2.1099999	-1.62	-1.83	1	0	0	.44999999	1	1	0	0	-.58545762	0	1	0	0	0	547.875	0	1	4. 4	2. some upper primary (6 to 8)	3. some scndry (9 to 10) senior (11 to 12) or more	29
27	27004	1	1	0	-3.5899999	-1.21	-4.23	1	0	1	.44999999	1	1	0	0	.060276654	0	0	0	1	0	547.875	1	0	1. 1	0. no education	2. some upper primary (6 to 8)	23
27	27019	1	1	0	-2.1199999	-.69999999	-2.51	1	0	1	.44999999	1	1	0	0	-.59967285	1	0	0	0	0	426.125	0	1	4. 4	3. some scndry (9 to 10) senior (11 to 12) or more	3. some scndry (9 to 10) senior (11 to 12) or more	38
27	27015	1	1	0	-1.45	-.50999999	-1.71	0	0	0	.44999999	1	1	0	0	-.47275841	0	1	0	0	0	426.125	0	1	3. 3	0. no education	3. some scndry (9 to 10) senior (11 to 12) or more	28
28	28012	1	1	1	-3.2	-4.0900002	-1.38	1	1	0	.05882353	1	1	0	0	-.72908062	1	0	0	0	0	395.6875	0	0	2. 2	0. no education	3. some scndry (9 to 10) senior (11 to 12) or more	24
28	28011	1	1	0	-.88999999	-1.62	-.19	0	0	0	.05882353	1	1	0	0	-.38059157	0	0	1	0	0	547.875	0	1	1. 1	0. no education	2. some upper primary (6 to 8)	21
28	28014	1	1	0	-2.73	-2.4000001	-2.23	1	1	1	.05882353	1	1	0	0	.21783699	0	0	0	1	0	487	0	0	4. 4	1. some primary (1 to 5)	1. some primary (1 to 5)	30
28	28009	1	1	0	-2.47	-2.8900001	-1.36	1	1	0	.05882353	1	1	0	0	-.54711896	0	1	0	0	0	608.75	0	1	2. 2	0. no education	0. no education	24
28	28010	1	1	1	-2.6500001	-2.6900001	-1.79	1	1	0	.05882353	1	1	0	0	-.45604986	0	1	0	0	0	517.4375	0	1	4. 4	0. no education	0. no education	28
28	28006	1	1	0	-2.8099999	-2.8299999	-2.01	1	1	1	.05882353	1	1	0	0	.13074839	0	0	0	1	0	639.1875	0	0	4. 4	0. no education	0. no education	29
28	28015	1	1	0	-3.28	-3.96	-1.6	1	1	0	.05882353	1	1	0	0	-.25118384	0	0	1	0	0	578.3125	0	1	5. 5 or more	0. no education	3. some scndry (9 to 10) senior (11 to 12) or more	31
28	28013	1	1	0	-1.39	-3.1800001	.2	0	1	0	.05882353	1	1	0	0	-.32414883	0	0	1	0	0	639.1875	0	0	1. 1	0. no education	2. some upper primary (6 to 8)	23
28	28017	1	1	0	-1.35	-1.5700001	-.79000002	0	0	0	.05882353	1	1	0	0	-.45604986	0	1	0	0	0	365.25	0	0	3. 3	0. no education	0. no education	24
28	28004	1	1	1	-3.2	-3.6300001	-2.02	1	1	1	.05882353	1	1	0	0	-.41861778	0	1	0	0	0	608.75	0	0	5. 5 or more	0. no education	0. no education	31
28	28007	1	1	0	-2.4300001	-3.1500001	-1.08	1	1	0	.05882353	1	1	0	0	1.208805	0	0	0	0	1	639.1875	0	1	1. 1	0. no education	3. some scndry (9 to 10) senior (11 to 12) or more	25
28	28008	1	1	0	-2.24	-2.4400001	-1.41	1	1	0	.05882353	1	1	0	0	.46913919	0	0	0	0	1	395.6875	0	0	3. 3	0. no education	3. some scndry (9 to 10) senior (11 to 12) or more	26
28	28001	1	1	0	-1.2	-1.62	-.60000002	0	0	0	.05882353	1	1	0	0	-.40100265	0	1	0	0	0	547.875	0	1	2. 2	0. no education	3. some scndry (9 to 10) senior (11 to 12) or more	25
29	29009	1	1	0	.95999998	-1.6	2.1800001	0	0	0	.047619049	.80000001	0	1	0	.80827463	0	0	0	0	1	517.4375	0	0	1. 1	0. no education	0. no education	23
29	29020	1	1	0	-1.53	-.31	-1.9	0	0	0	.047619049	.80000001	0	1	0	2.2157094	0	0	0	0	1	365.25	0	0	2. 2	3. some scndry (9 to 10) senior (11 to 12) or more	1. some primary (1 to 5)	25
29	29016	1	1	1	-2.4100001	-.47	-3.03	1	0	1	.047619049	.80000001	1	1	0	.25583386	0	0	0	1	0	517.4375	0	0	2. 2	0. no education	3. some scndry (9 to 10) senior (11 to 12) or more	25
29	29019	1	1	0	-2.53	-3.22	-1.29	1	1	0	.047619049	.80000001	1	0	0	-.53290367	0	1	0	0	0	456.5625	0	0	5. 5 or more	0. no education	2. some upper primary (6 to 8)	31
29	29008	1	1	1	-3.3099999	-3.26	-2.23	1	1	1	.047619049	.80000001	1	0	0	-.45744538	0	1	0	0	0	365.25	0	0	4. 4	0. no education	0. no education	35
29	29011	1	1	1	-1.98	-3.53	-.36000001	0	1	0	.047619049	.80000001	1	0	0	-.59967285	1	0	0	0	0	578.3125	0	0	1. 1	2. some upper primary (6 to 8)	3. some scndry (9 to 10) senior (11 to 12) or more	20
29	29017	1	1	1	-1.26	-3	.28	0	1	0	.047619049	.80000001	1	0	0	-.53041041	0	1	0	0	0	547.875	0	1	3. 3	3. some scndry (9 to 10) senior (11 to 12) or more	3. some scndry (9 to 10) senior (11 to 12) or more	28
29	29010	1	1	0	-3.27	-1.99	-3.1500001	1	0	1	.047619049	.80000001	1	0	0	-.2536771	0	0	1	0	0	395.6875	0	1	1. 1	1. some primary (1 to 5)	2. some upper primary (6 to 8)	19
29	29006	1	1	0	-1.63	-2.04	-.92000002	0	1	0	.047619049	.80000001	1	0	0	-.45744538	0	1	0	0	0	426.125	1	0	5. 5 or more	0. no education	0. no education	35
29	29004	1	1	0	-2	-1.5700001	-1.6900001	0	0	0	.047619049	.80000001	1	0	0	-.25118384	0	0	1	0	0	365.25	0	0	3. 3	3. some scndry (9 to 10) senior (11 to 12) or more	1. some primary (1 to 5)	27
29	29005	1	1	0	-3.51	-4.27	-1.4299999	1	1	0	.047619049	.80000001	1	0	0	-.45604986	0	1	0	0	0	395.6875	0	1	4. 4	0. no education	0. no education	29
29	29007	1	1	1	-2.3	-1.24	-2.4200001	1	0	1	.047619049	.80000001	1	0	0	-.53290367	0	1	0	0	0	487	0	0	3. 3	2. some upper primary (6 to 8)	0. no education	28
29	29018	1	1	0	-2.6300001	-1.73	-2.4000001	1	0	1	.047619049	.80000001	1	0	0	-.58934641	0	1	0	0	0	608.75	0	1	5. 5 or more	0. no education	0. no education	39
29	29015	1	1	1	-2.8800001	-2.3599999	-2.48	1	1	1	.047619049	.80000001	1	0	0	-.32803765	0	0	1	0	0	517.4375	0	0	2. 2	0. no education	0. no education	24
29	29002	1	1	1	-1.28	-1.24	-.98000002	0	0	0	.047619049	.80000001	1	0	0	-.54711896	0	1	0	0	0	487	0	0	3. 3	0. no education	0. no education	25
29	29003	1	1	1	-3.04	-3.21	-1.88	1	1	0	.047619049	.80000001	1	0	0	-.25118384	0	0	1	0	0	517.4375	0	1	2. 2	0. no education	2. some upper primary (6 to 8)	26
29	29012	1	1	1	-2.6800001	-3.1099999	-1.3099999	1	1	0	.047619049	.80000001	1	0	0	-.53041041	0	1	0	0	0	365.25	0	1	3. 3	0. no education	0. no education	30
29	29013	1	1	1	-2.8199999	-4.04	-.86000001	1	1	0	.047619049	.80000001	0	1	0	1.7018763	0	0	0	0	1	669.625	0	1	3. 3	2. some upper primary (6 to 8)	0. no education	27
29	29001	1	1	0	-4.8000002	-4.27	-3.46	1	1	1	.047619049	.80000001	1	0	0	-.5124926	0	1	0	0	0	365.25	0	1	5. 5 or more	0. no education	0. no education	31
29	29014	1	1	0	-4.46	-5	-2.48	1	1	1	.047619049	.80000001	0	1	0	1.8124464	0	0	0	0	1	669.625	0	1	1. 1	0. no education	1. some primary (1 to 5)	22
30	30020	1	1	0	-2.5	-5.3600001	.93000001	1	1	0	.69999999	.94999999	1	0	0	-.86098164	1	0	0	0	0	365.25	0	0	3. 3	0. no education	1. some primary (1 to 5)	28
30	30017	1	1	1	-5.02	-3.6900001	-4.5599999	1	1	1	.69999999	.94999999	1	0	0	-.67263788	1	0	0	0	0	547.875	0	1	3. 3	0. no education	0. no education	30
30	30006	1	1	0	-3.3299999	-3.8599999	-1.75	1	1	0	.69999999	.94999999	1	0	0	-.72908062	1	0	0	0	0	547.875	0	1	2. 2	0. no education	0. no education	26
30	30018	1	1	0	-2.55	-5.4499998	.94999999	1	1	0	.69999999	.94999999	1	0	0	-.93394661	1	0	0	0	0	365.25	0	0	4. 4	0. no education	3. some scndry (9 to 10) senior (11 to 12) or more	32
30	30003	1	1	0	-2.1500001	-2.53	-1.11	1	1	0	.69999999	.94999999	1	0	0	-.72908062	1	0	0	0	0	365.25	0	1	3. 3	1. some primary (1 to 5)	1. some primary (1 to 5)	27
30	30009	1	1	0	-1.65	-.94	-1.65	0	0	0	.69999999	.94999999	1	0	0	-.25118384	0	0	1	0	0	365.25	0	0	5. 5 or more	0. no education	0. no education	50
30	30005	1	1	0	-1.26	-3.0599999	.27000001	0	1	0	.69999999	.94999999	1	0	0	-.86098164	1	0	0	0	0	547.875	0	0	2. 2	0. no education	0. no education	24
30	30007	1	1	1	-2.8800001	-2.8299999	-1.98	1	1	0	.69999999	.94999999	1	0	0	-.72908062	1	0	0	0	0	547.875	0	1	3. 3	1. some primary (1 to 5)	1. some primary (1 to 5)	31
30	30004	1	1	0	-3.6300001	-3.1600001	-2.71	1	1	1	.69999999	.94999999	1	0	0	-.72908062	1	0	0	0	0	700.0625	0	1	1. 1	0. no education	0. no education	20
30	30012	1	1	1	-1.38	-4.0300002	.93000001	0	1	0	.69999999	.94999999	1	0	0	-.86098164	1	0	0	0	0	547.875	0	1	3. 3	2. some upper primary (6 to 8)	1. some primary (1 to 5)	28
30	30001	1	1	0	.17	-3.1099999	2.21	0	1	0	.69999999	.94999999	0	1	0	1.1927001	0	0	0	0	1	456.5625	0	1	1. 1	3. some scndry (9 to 10) senior (11 to 12) or more	3. some scndry (9 to 10) senior (11 to 12) or more	21
30	30010	1	1	0	-4.2199998	-5.4699998	-1.99	1	1	0	.69999999	.94999999	1	0	0	-.80842769	1	0	0	0	0	547.875	0	0	4. 4	1. some primary (1 to 5)	3. some scndry (9 to 10) senior (11 to 12) or more	25
30	30011	1	1	0	-2.3399999	-4.1799998	-.31999999	1	1	0	.69999999	.94999999	1	0	0	-.67263788	1	0	0	0	0	547.875	0	0	3. 3	0. no education	2. some upper primary (6 to 8)	38
30	30014	1	1	1	-1.63	-3.45	.18000001	0	1	0	.69999999	.94999999	1	0	0	-.38059157	0	0	1	0	0	426.125	0	0	4. 4	0. no education	2. some upper primary (6 to 8)	32
30	30016	1	1	0	-3.99	-1.75	-4.3000002	1	0	1	.69999999	.94999999	1	0	0	.13324167	0	0	0	1	0	365.25	0	1	2. 2	0. no education	0. no education	30
30	30002	1	1	0	-3.3199999	-5.4699998	-.31	1	1	0	.69999999	.94999999	1	0	0	-.72908062	1	0	0	0	0	426.125	0	0	5. 5 or more	0. no education	0. no education	40
30	30013	1	1	0	-1.1	-3.76	1.0599999	0	1	0	.69999999	.94999999	1	0	0	-.73157388	1	0	0	0	0	547.875	0	1	3. 3	2. some upper primary (6 to 8)	0. no education	25
30	30019	1	1	0	-2	-1.78	-1.53	0	0	0	.69999999	.94999999	1	0	0	-.25118384	0	0	1	0	0	365.25	0	0	5. 5 or more	0. no education	2. some upper primary (6 to 8)	42
31	31004	1	1	0	-2.1600001	-4.6900001	.34999999	1	1	0	.1	.78947371	0	1	0	2.3451173	0	0	0	0	1	608.75	0	0	5. 5 or more	0. no education	2. some upper primary (6 to 8)	37
31	31014	1	1	1	-2.5899999	-2.99	-1.61	1	1	0	.1	.78947371	1	1	0	-.078439906	0	0	0	1	0	547.875	0	0	4. 4	0. no education	3. some scndry (9 to 10) senior (11 to 12) or more	32
31	31020	1	1	0	-1.1799999	-.82999998	-1.08	0	0	0	.1	.78947371	1	0	0	-.19953649	0	0	0	1	0	547.875	0	1	2. 2	2. some upper primary (6 to 8)	2. some upper primary (6 to 8)	26
31	31017	1	1	0	-2.29	-2.76	-1.15	1	1	0	.1	.78947371	1	0	0	-.53041041	0	1	0	0	0	669.625	0	1	5. 5 or more	0. no education	1. some primary (1 to 5)	28
31	31003	1	1	0	-2.1099999	-2.23	-1.36	1	1	0	.1	.78947371	1	0	0	.54986733	0	0	0	0	1	608.75	0	1	2. 2	3. some scndry (9 to 10) senior (11 to 12) or more	3. some scndry (9 to 10) senior (11 to 12) or more	25
31	31015	1	1	0	-2.49	-2.8499999	-1.5700001	1	1	0	.1	.78947371	1	0	0	-.1217761	0	0	0	1	0	517.4375	0	0	1. 1	0. no education	2. some upper primary (6 to 8)	22
31	31018	1	1	1	-1.4299999	-2.45	-.22	0	1	0	.1	.78947371	1	0	0	-.41861778	0	1	0	0	0	365.25	0	1	2. 2	0. no education	0. no education	24
31	31010	1	1	0	-1.11	-1.63	-.47999999	0	0	0	.1	.78947371	1	1	0	-.16811347	0	0	0	1	0	426.125	0	1	2. 2	0. no education	3. some scndry (9 to 10) senior (11 to 12) or more	28
31	31006	1	1	0	-3.03	-3.3599999	-1.96	1	1	0	.1	.78947371	0	1	0	.67886692	0	0	0	0	1	547.875	0	0	5. 5 or more	0. no education	3. some scndry (9 to 10) senior (11 to 12) or more	32
31	31007	1	1	0	-4.1500001	-2.74	-4.1700001	1	1	1	.1	.78947371	1	1	0	.89270604	0	0	0	0	1	608.75	0	0	2. 2	0. no education	3. some scndry (9 to 10) senior (11 to 12) or more	22
31	31012	1	1	0	-2.5699999	-1.96	-2.24	1	0	1	.1	.78947371	1	0	0	-.5124926	0	1	0	0	0	639.1875	0	0	5. 5 or more	0. no education	2. some upper primary (6 to 8)	35
31	31008	1	1	1	-1.9400001	-1.66	-1.51	0	0	0	.1	.78947371	1	1	0	.74617237	0	0	0	0	1	608.75	0	1	2. 2	1. some primary (1 to 5)	3. some scndry (9 to 10) senior (11 to 12) or more	20
31	31005	1	1	1	-1.79	-2.75	-.57999998	0	1	0	.1	.78947371	1	0	0	-.23447528	0	0	1	0	0	456.5625	1	1	1. 1	0. no education	2. some upper primary (6 to 8)	24
31	31001	1	1	0	-2.22	-.61000001	-2.6700001	1	0	1	.1	.78947371	0	1	0	1.4995035	0	0	0	0	1	608.75	1	0	1. 1	2. some upper primary (6 to 8)	0. no education	20
31	31019	1	1	1	-3.3900001	-3.8800001	-1.79	1	1	0	.1	.78947371	1	0	0	-.80842769	1	0	0	0	0	669.625	0	1	4. 4	0. no education	0. no education	35
31	31016	1	1	0	-3.03	-1.8200001	-2.96	1	0	1	.1	.78947371	1	0	0	-.25118384	0	0	1	0	0	426.125	0	1	1. 1	0. no education	0. no education	19
31	31011	1	1	1	-4.1799998	-3.5699999	-3.3299999	1	1	1	.1	.78947371	1	1	0	.12642612	0	0	0	1	0	517.4375	0	1	5. 5 or more	0. no education	0. no education	30
31	31013	1	1	0	-.44	-2.1199999	.85000002	0	1	0	.1	.78947371	1	0	0	-.59967285	1	0	0	0	0	669.625	0	1	3. 3	3. some scndry (9 to 10) senior (11 to 12) or more	1. some primary (1 to 5)	25
31	31002	1	1	0	-2.73	-4.3600001	-.47999999	1	1	0	.1	.78947371	0	1	0	3.2346776	0	0	0	0	1	669.625	0	1	1. 1	0. no education	3. some scndry (9 to 10) senior (11 to 12) or more	29
32	32002	1	1	0	-3.24	-3.3900001	-2.02	1	1	1	.40000001	.94999999	1	0	0	.12964015	0	0	0	1	0	517.4375	0	1	1. 1	0. no education	3. some scndry (9 to 10) senior (11 to 12) or more	22
32	32016	1	1	0	-2.5699999	-1.99	-2.21	1	0	1	.40000001	.94999999	1	0	0	.0038339233	0	0	0	1	0	517.4375	0	1	1. 1	3. some scndry (9 to 10) senior (11 to 12) or more	1. some primary (1 to 5)	24
32	32003	1	1	1	-3.22	-2.75	-2.51	1	1	1	.40000001	.94999999	1	0	0	-.59967285	1	0	0	0	0	456.5625	0	1	5. 5 or more	1. some primary (1 to 5)	3. some scndry (9 to 10) senior (11 to 12) or more	40
32	32007	1	1	0	-1.62	-1.04	-1.5700001	0	0	0	.40000001	.94999999	1	0	0	-.59967285	1	0	0	0	0	395.6875	0	1	3. 3	2. some upper primary (6 to 8)	2. some upper primary (6 to 8)	28
32	32004	1	1	0	-1.4400001	-2.3299999	-.31999999	0	1	0	.40000001	.94999999	1	0	0	.90123326	0	0	0	0	1	365.25	0	1	5. 5 or more	0. no education	0. no education	40
32	32015	1	1	0	-.51999998	-.31	-.50999999	0	0	0	.40000001	.94999999	1	0	0	-.25118384	0	0	1	0	0	365.25	0	0	3. 3	0. no education	3. some scndry (9 to 10) senior (11 to 12) or more	35
32	32017	1	1	0	-2.25	-1.4400001	-2.1700001	1	0	1	.40000001	.94999999	1	0	0	.39205715	0	0	0	0	1	426.125	0	1	2. 2	3. some scndry (9 to 10) senior (11 to 12) or more	1. some primary (1 to 5)	20
32	32019	1	1	0	-1.11	-1.23	-.74000001	0	0	0	.40000001	.94999999	1	0	0	-.32803765	0	0	1	0	0	395.6875	0	1	4. 4	0. no education	3. some scndry (9 to 10) senior (11 to 12) or more	32
32	32018	1	1	0	-2.71	-3.3099999	-1.33	1	1	0	.40000001	.94999999	1	0	0	-.38059157	0	0	1	0	0	639.1875	0	1	2. 2	0. no education	3. some scndry (9 to 10) senior (11 to 12) or more	25
32	32013	1	1	0	-1.25	-.090000004	-1.6900001	0	0	0	.40000001	.94999999	1	0	0	.13324167	0	0	0	1	0	395.6875	0	1	5. 5 or more	2. some upper primary (6 to 8)	2. some upper primary (6 to 8)	29
32	32001	1	1	1	.44999999	0	.60000002	0	0	0	.40000001	.94999999	1	0	0	.0076316395	0	0	0	1	0	365.25	0	1	3. 3	3. some scndry (9 to 10) senior (11 to 12) or more	3. some scndry (9 to 10) senior (11 to 12) or more	24
32	32014	1	1	0	-1.62	-1.49	-1.3	0	0	0	.40000001	.94999999	0	1	0	2.7429864	0	0	0	0	1	456.5625	0	0	1. 1	3. some scndry (9 to 10) senior (11 to 12) or more	3. some scndry (9 to 10) senior (11 to 12) or more	24
32	32005	1	1	1	.039999999	1.39	-.82999998	0	0	0	.40000001	.94999999	1	0	0	-.25118384	0	0	1	0	0	547.875	0	0	4. 4	0. no education	3. some scndry (9 to 10) senior (11 to 12) or more	28
32	32006	1	1	0	-1.95	-.46000001	-2.4100001	0	0	1	.40000001	.94999999	1	0	0	-.5124926	0	1	0	0	0	456.5625	0	0	4. 4	0. no education	0. no education	38
32	32008	1	1	0	-2.1199999	-2.6400001	-.97000003	1	1	0	.40000001	.94999999	1	0	0	-.59967285	1	0	0	0	0	365.25	0	1	1. 1	2. some upper primary (6 to 8)	2. some upper primary (6 to 8)	26
32	32012	1	1	0	-3.1300001	-1.09	-3.6300001	1	0	1	.40000001	.94999999	1	0	0	-.75198495	1	0	0	0	0	639.1875	1	0	5. 5 or more	0. no education	0. no education	40
32	32020	1	1	0	-4.1300001	-3.48	-3.3	1	1	1	.40000001	.94999999	1	0	0	-.73157388	1	0	0	0	0	456.5625	0	1	4. 4	0. no education	0. no education	30
32	32010	1	1	1	-3.25	-2.3199999	-3.0699999	1	1	1	.40000001	.94999999	1	0	0	-.80453891	1	0	0	0	0	547.875	0	0	3. 3	1. some primary (1 to 5)	1. some primary (1 to 5)	32
32	32011	1	1	0	-2.9400001	-3.3800001	-1.39	1	1	0	.40000001	.94999999	1	0	0	-.72908062	1	0	0	0	0	365.25	0	1	1. 1	3. some scndry (9 to 10) senior (11 to 12) or more	3. some scndry (9 to 10) senior (11 to 12) or more	23
33	33019	1	1	0	-1.85	-4.8600001	1.1799999	0	1	0	.050000001	.89999998	1	0	0	-.24085736	0	0	1	0	0	456.5625	0	1	1. 1	0. no education	0. no education	22
33	33018	1	1	0	-2.51	-1.83	-2.3	1	0	1	.050000001	.89999998	0	1	0	6.2916803	0	0	0	0	1	578.3125	1	0	3. 3	2. some upper primary (6 to 8)	3. some scndry (9 to 10) senior (11 to 12) or more	26
33	33006	1	1	0	-.88	2.26	-2.72	0	0	1	.050000001	.89999998	1	0	0	.21707495	0	0	0	1	0	517.4375	0	0	3. 3	0. no education	2. some upper primary (6 to 8)	22
33	33001	1	1	0	-3.8099999	-4.0799999	-2.6300001	1	1	1	.050000001	.89999998	1	0	0	.43615624	0	0	0	0	1	578.3125	0	0	2. 2	0. no education	0. no education	20
33	33008	1	1	0	-2.48	-5.3899999	.61000001	1	1	0	.050000001	.89999998	1	0	0	-.67652667	1	0	0	0	0	517.4375	0	0	3. 3	0. no education	0. no education	30
33	33011	1	1	0	-2.0899999	-4.1999998	.2	1	1	0	.050000001	.89999998	1	0	0	-.53290367	0	1	0	0	0	669.625	0	1	2. 2	0. no education	1. some primary (1 to 5)	25
33	33016	1	1	1	1.2	1.08	1	0	0	0	.050000001	.89999998	0	1	0	2.44064	0	0	0	0	1	487	1	0	3. 3	3. some scndry (9 to 10) senior (11 to 12) or more	0. no education	30
33	33015	1	1	0	-2.3399999	-2.4400001	-1.58	1	1	0	.050000001	.89999998	1	0	0	-.30138066	0	0	1	0	0	669.625	1	0	1. 1	0. no education	0. no education	26
33	33017	1	1	0	-1.38	-2.5799999	-.1	0	1	0	.050000001	.89999998	1	1	0	.79872626	0	0	0	0	1	700.0625	1	0	2. 2	0. no education	3. some scndry (9 to 10) senior (11 to 12) or more	26
33	33012	1	1	0	-1.51	-3.6300001	.49000001	0	1	0	.050000001	.89999998	1	0	0	.10974691	0	0	0	1	0	669.625	0	1	1. 1	0. no education	0. no education	20
33	33005	1	1	0	-1	-2.3199999	.25	0	1	0	.050000001	.89999998	1	0	0	1.8584304	0	0	0	0	1	700.0625	0	0	1. 1	0. no education	0. no education	20
33	33007	1	1	0	-1.5599999	-4.0500002	.62	0	1	0	.050000001	.89999998	1	0	0	-.58934641	0	1	0	0	0	639.1875	0	0	1. 1	0. no education	0. no education	22
33	33002	1	1	0	-2.6800001	-3.1700001	-1.4299999	1	1	0	.050000001	.89999998	1	0	0	-.20112318	0	0	0	1	0	547.875	0	1	1. 1	0. no education	2. some upper primary (6 to 8)	20
33	33009	1	1	0	-1.91	-2.51	-.98000002	0	1	0	.050000001	.89999998	1	0	0	-.38059157	0	0	1	0	0	456.5625	0	0	1. 1	0. no education	0. no education	22
33	33010	1	1	0	-2.1099999	-2.78	-.97000003	1	1	0	.050000001	.89999998	1	0	0	-.4535566	0	1	0	0	0	456.5625	0	1	1. 1	0. no education	3. some scndry (9 to 10) senior (11 to 12) or more	20
33	33020	1	1	1	-3.4300001	-2.05	-3.22	1	1	1	.050000001	.89999998	1	0	0	-.44323009	0	1	0	0	0	700.0625	0	1	2. 2	0. no education	0. no education	22
33	33013	1	1	1	-2.3299999	-4.29	-.039999999	1	1	0	.050000001	.89999998	1	0	0	-.096514635	0	0	0	1	0	639.1875	0	1	3. 3	0. no education	3. some scndry (9 to 10) senior (11 to 12) or more	22
33	33003	1	1	1	-2.1199999	-3.49	-.50999999	1	1	0	.050000001	.89999998	1	0	0	3.3140488	0	0	0	0	1	700.0625	0	0	2. 2	0. no education	3. some scndry (9 to 10) senior (11 to 12) or more	26
33	33014	1	1	0	-1.85	-2.24	-1.05	0	1	0	.050000001	.89999998	1	0	0	-.31559592	0	0	1	0	0	639.1875	0	0	1. 1	1. some primary (1 to 5)	1. some primary (1 to 5)	25
33	33004	1	1	0	-3.1300001	-3.6400001	-1.62	1	1	0	.050000001	.89999998	1	1	0	1.0013489	0	0	0	0	1	639.1875	0	1	5. 5 or more	0. no education	0. no education	30
34	34015	1	1	0	-2.6199999	-2.27	-2.04	1	1	1	.2	.94999999	1	0	0	.39205715	0	0	0	0	1	578.3125	0	1	4. 4	0. no education	2. some upper primary (6 to 8)	33
34	34008	1	1	0	-3.8	-2.76	-3.3099999	1	1	1	.2	.94999999	1	0	0	-.38059157	0	0	1	0	0	669.625	0	1	3. 3	0. no education	2. some upper primary (6 to 8)	32
34	34007	1	1	0	-2.26	-2.6099999	-1.3099999	1	1	0	.2	.94999999	0	1	0	3.0948563	0	0	0	0	1	578.3125	0	1	1. 1	3. some scndry (9 to 10) senior (11 to 12) or more	3. some scndry (9 to 10) senior (11 to 12) or more	24
34	34009	1	1	0	-3.2	-1.85	-3.27	1	0	1	.2	.94999999	1	0	0	-.86098164	1	0	0	0	0	608.75	0	0	5. 5 or more	0. no education	1. some primary (1 to 5)	40
34	34002	1	1	0	-1.9	-.92000002	-2.0599999	0	0	1	.2	.94999999	1	0	0	-.59967285	1	0	0	0	0	456.5625	0	1	4. 4	0. no education	0. no education	30
34	34020	1	1	0	-3.8099999	-1.17	-4.4400001	1	0	1	.2	.94999999	1	0	0	-.5829643	0	1	0	0	0	365.25	0	1	5. 5 or more	0. no education	0. no education	32
34	34003	1	1	1	-1.5599999	-.87	-1.55	0	0	0	.2	.94999999	1	0	0	-.47026515	0	1	0	0	0	639.1875	0	1	5. 5 or more	0. no education	0. no education	32
34	34014	1	1	1	-2.1700001	-.82999998	-2.5	1	0	1	.2	.94999999	1	0	0	-.25118384	0	0	1	0	0	426.125	0	0	4. 4	2. some upper primary (6 to 8)	2. some upper primary (6 to 8)	32
34	34011	1	1	0	-.63	-.77999997	-.30000001	0	0	0	.2	.94999999	1	0	0	-.38059157	0	0	1	0	0	608.75	0	0	3. 3	2. some upper primary (6 to 8)	1. some primary (1 to 5)	30
34	34016	1	1	0	-2.0899999	-.22	-2.8099999	1	0	1	.2	.94999999	1	0	0	-.38059157	0	0	1	0	0	639.1875	0	1	3. 3	3. some scndry (9 to 10) senior (11 to 12) or more	3. some scndry (9 to 10) senior (11 to 12) or more	30
34	34001	1	1	1	-1.91	-4.1300001	.34999999	0	1	0	.2	.94999999	1	0	0	.66591251	0	0	0	0	1	639.1875	0	1	3. 3	2. some upper primary (6 to 8)	3. some scndry (9 to 10) senior (11 to 12) or more	30
34	34010	1	1	0	-.66000003	-1.25	-.079999998	0	0	0	.2	.94999999	1	0	0	-.4535566	0	1	0	0	0	578.3125	0	1	2. 2	0. no education	3. some scndry (9 to 10) senior (11 to 12) or more	25
34	34017	1	1	0	-1.6900001	-2.75	-.46000001	0	1	0	.2	.94999999	1	0	0	-.47026515	0	1	0	0	0	669.625	0	0	2. 2	0. no education	3. some scndry (9 to 10) senior (11 to 12) or more	25
34	34013	1	1	0	-2.4300001	-2.4100001	-1.72	1	1	0	.2	.94999999	1	0	0	-.069131084	0	0	0	1	0	669.625	0	0	3. 3	0. no education	3. some scndry (9 to 10) senior (11 to 12) or more	30
34	34012	1	1	0	-.98000002	-.079999998	-1.24	0	0	0	.2	.94999999	1	0	0	1.7987442	0	0	0	0	1	578.3125	0	0	4. 4	0. no education	3. some scndry (9 to 10) senior (11 to 12) or more	30
34	34005	1	1	1	-1.33	.28999999	-1.95	0	0	0	.2	.94999999	1	0	0	1.0268433	0	0	0	0	1	517.4375	0	0	1. 1	3. some scndry (9 to 10) senior (11 to 12) or more	3. some scndry (9 to 10) senior (11 to 12) or more	23
34	34004	1	1	0	-.41999999	-1.24	.18000001	0	0	0	.2	.94999999	1	0	0	-.59967285	1	0	0	0	0	487	0	0	2. 2	1. some primary (1 to 5)	3. some scndry (9 to 10) senior (11 to 12) or more	26
34	34006	1	1	1	-3.71	-4.3000002	-1.9400001	1	1	0	.2	.94999999	1	0	0	-.67263788	1	0	0	0	0	578.3125	0	1	3. 3	2. some upper primary (6 to 8)	3. some scndry (9 to 10) senior (11 to 12) or more	25
34	34018	1	1	0	-2.75	-3.4300001	-1.47	1	1	0	.2	.94999999	1	0	0	-.58545762	0	1	0	0	0	669.625	0	0	5. 5 or more	0. no education	0. no education	28
35	35002	1	1	0	-2.5899999	-2.6099999	-1.75	1	1	0	.095238097	.89999998	1	0	0	-.0221541	0	0	0	1	0	578.3125	0	1	3. 3	0. no education	1. some primary (1 to 5)	37
35	35016	1	1	0	-1.64	-1.98	-.99000001	0	0	0	.095238097	.89999998	1	0	0	.21783699	0	0	0	1	0	517.4375	0	0	2. 2	0. no education	1. some primary (1 to 5)	25
35	35010	1	1	0	-2.4400001	-3.26	-.95999998	1	1	0	.095238097	.89999998	1	0	0	.036781903	0	0	0	1	0	365.25	0	0	1. 1	2. some upper primary (6 to 8)	2. some upper primary (6 to 8)	22
35	35011	1	1	0	-1.95	-1.59	-1.61	0	0	0	.095238097	.89999998	1	0	0	-.31559592	0	0	1	0	0	578.3125	0	1	2. 2	2. some upper primary (6 to 8)	1. some primary (1 to 5)	25
35	35014	1	1	1	-.38	-.57999998	-.16	0	0	0	.095238097	.89999998	1	0	0	.26264942	0	0	0	1	0	365.25	0	1	3. 3	1. some primary (1 to 5)	3. some scndry (9 to 10) senior (11 to 12) or more	27
35	35018	1	1	0	-1.7	-.38	-2.0999999	0	0	1	.095238097	.89999998	1	0	0	.020073354	0	0	0	1	0	395.6875	0	0	2. 2	3. some scndry (9 to 10) senior (11 to 12) or more	1. some primary (1 to 5)	25
35	35013	1	1	0	-.51999998	-1.89	.60000002	0	0	0	.095238097	.89999998	0	1	0	1.8041217	0	0	0	0	1	669.625	0	0	1. 1	2. some upper primary (6 to 8)	3. some scndry (9 to 10) senior (11 to 12) or more	25
35	35007	1	1	0	-3.1300001	-3.45	-2.04	1	1	1	.095238097	.89999998	0	1	0	1.8829314	0	0	0	0	1	608.75	0	0	4. 4	3. some scndry (9 to 10) senior (11 to 12) or more	1. some primary (1 to 5)	29
35	35020	1	1	1	-2.1199999	-1.8200001	-1.71	1	0	0	.095238097	.89999998	1	0	0	-.095119111	0	0	0	1	0	426.125	0	1	1. 1	0. no education	3. some scndry (9 to 10) senior (11 to 12) or more	22
35	35005	1	1	0	-4.9299998	-4.1300001	-4.0700002	1	1	1	.095238097	.89999998	1	0	0	-.25118384	0	0	1	0	0	639.1875	0	1	3. 3	2. some upper primary (6 to 8)	2. some upper primary (6 to 8)	27
35	35012	1	1	0	-2.3499999	-2.4400001	-1.61	1	1	0	.095238097	.89999998	1	0	0	-.18958806	0	0	0	1	0	426.125	0	0	4. 4	0. no education	3. some scndry (9 to 10) senior (11 to 12) or more	29
35	35001	1	1	0	-3.6700001	-3.4300001	-2.9100001	1	1	1	.095238097	.89999998	1	0	0	-.59967285	1	0	0	0	0	669.625	0	0	4. 4	0. no education	0. no education	31
35	35017	1	1	0	-1.54	-2.02	-.82999998	0	1	0	.095238097	.89999998	1	0	0	.64241779	0	0	0	0	1	487	0	0	3. 3	0. no education	1. some primary (1 to 5)	27
35	35015	1	1	1	-2.6900001	-1.63	-2.6400001	1	0	1	.095238097	.89999998	1	0	0	-.80453891	1	0	0	0	0	517.4375	0	1	4. 4	0. no education	0. no education	29
35	35003	1	1	0	-1.51	-1.8	-.80000001	0	0	0	.095238097	.89999998	1	0	0	.41771647	0	0	0	0	1	669.625	0	1	5. 5 or more	0. no education	1. some primary (1 to 5)	35
35	35004	1	1	0	-3.46	-3.8	-1.98	1	1	0	.095238097	.89999998	1	0	0	-.0221541	0	0	0	1	0	487	0	1	2. 2	2. some upper primary (6 to 8)	0. no education	19
35	35006	1	1	0	-.2	-1.15	.46000001	0	0	0	.095238097	.89999998	1	0	0	.10974691	0	0	0	1	0	365.25	0	0	1. 1	1. some primary (1 to 5)	3. some scndry (9 to 10) senior (11 to 12) or more	24
35	35019	1	1	0	-2.75	-3.0899999	-1.72	1	1	0	.095238097	.89999998	1	0	0	.10974691	0	0	0	1	0	669.625	0	0	2. 2	0. no education	3. some scndry (9 to 10) senior (11 to 12) or more	25
36	36002	1	1	0	-5.6399999	-5.7399998	-4.0700002	1	1	1	.050000001	.89999998	1	0	0	-.019660827	0	0	0	1	0	395.6875	0	0	3. 3	0. no education	0. no education	34
36	36019	1	1	1	-1.34	-.50999999	-1.55	0	0	0	.050000001	.89999998	1	0	0	-.019660827	0	0	0	1	0	426.125	0	1	2. 2	2. some upper primary (6 to 8)	2. some upper primary (6 to 8)	30
36	36004	1	1	1	1.02	2.1900001	.13	0	0	0	.050000001	.89999998	0	1	0	2.4354148	0	0	0	0	1	395.6875	0	1	3. 3	0. no education	2. some upper primary (6 to 8)	30
36	36018	1	1	1	-3.0699999	-2.4000001	-2.73	1	1	1	.050000001	.89999998	1	0	0	-.5124926	0	1	0	0	0	487	0	0	3. 3	0. no education	0. no education	30
36	36011	1	1	0	-1.8	-.80000001	-1.98	0	0	0	.050000001	.89999998	1	0	0	.26264942	0	0	0	1	0	395.6875	0	0	1. 1	3. some scndry (9 to 10) senior (11 to 12) or more	2. some upper primary (6 to 8)	28
36	36001	1	1	0	-2.0599999	-1.62	-1.76	1	0	0	.050000001	.89999998	1	0	0	-.67263788	1	0	0	0	0	547.875	0	1	5. 5 or more	0. no education	2. some upper primary (6 to 8)	35
36	36003	1	1	0	-.94999999	-1.96	.1	0	0	0	.050000001	.89999998	1	0	0	1.2856587	0	0	0	0	1	700.0625	0	1	1. 1	3. some scndry (9 to 10) senior (11 to 12) or more	3. some scndry (9 to 10) senior (11 to 12) or more	25
36	36009	1	1	1	-3.6700001	-2.74	-3.4200001	1	1	1	.050000001	.89999998	1	1	0	.48735687	0	0	0	0	1	608.75	0	0	1. 1	2. some upper primary (6 to 8)	2. some upper primary (6 to 8)	21
36	36012	1	1	0	-5.46	-4.6399999	-4.9699998	1	1	1	.050000001	.89999998	1	0	0	.62358016	0	0	0	0	1	517.4375	0	0	3. 3	0. no education	3. some scndry (9 to 10) senior (11 to 12) or more	38
36	36014	1	1	0	-1.49	-.1	-1.97	0	0	0	.050000001	.89999998	1	0	0	.26264942	0	0	0	1	0	365.25	0	0	1. 1	3. some scndry (9 to 10) senior (11 to 12) or more	3. some scndry (9 to 10) senior (11 to 12) or more	22
36	36016	1	1	0	-1.47	-1.78	-.83999997	0	0	0	.050000001	.89999998	1	0	0	-.58934641	0	1	0	0	0	395.6875	0	0	1. 1	0. no education	3. some scndry (9 to 10) senior (11 to 12) or more	28
36	36017	1	1	0	-2.04	-.80000001	-2.3299999	1	0	1	.050000001	.89999998	1	0	0	-.38059157	0	0	1	0	0	395.6875	0	0	2. 2	2. some upper primary (6 to 8)	3. some scndry (9 to 10) senior (11 to 12) or more	25
36	36013	1	1	0	-.77999997	-.47999999	-.79000002	0	0	0	.050000001	.89999998	1	0	0	-.3314375	0	0	1	0	0	700.0625	0	1	2. 2	0. no education	3. some scndry (9 to 10) senior (11 to 12) or more	25
36	36015	1	1	0	-2.1300001	-1.47	-1.99	1	0	0	.050000001	.89999998	1	0	0	-.38059157	0	0	1	0	0	487	0	1	3. 3	2. some upper primary (6 to 8)	0. no education	26
36	36008	1	1	1	-1.55	-.56999999	-1.76	0	0	0	.050000001	.89999998	0	1	0	2.5261724	0	0	0	0	1	608.75	0	1	2. 2	3. some scndry (9 to 10) senior (11 to 12) or more	3. some scndry (9 to 10) senior (11 to 12) or more	28
36	36020	1	1	1	-1.54	-.47	-1.77	0	0	0	.050000001	.89999998	1	0	0	-.4535566	0	1	0	0	0	547.875	0	0	4. 4	3. some scndry (9 to 10) senior (11 to 12) or more	3. some scndry (9 to 10) senior (11 to 12) or more	29
36	36005	1	1	1	-.92000002	-1.23	-.47999999	0	0	0	.050000001	.89999998	1	0	0	.26264942	0	0	0	1	0	517.4375	0	0	3. 3	2. some upper primary (6 to 8)	3. some scndry (9 to 10) senior (11 to 12) or more	26
36	36006	1	1	0	-.68000001	-.57999998	-.56	0	0	0	.050000001	.89999998	1	0	0	.62358016	0	0	0	0	1	578.3125	0	1	2. 2	1. some primary (1 to 5)	1. some primary (1 to 5)	25
36	36010	1	1	1	-1.72	-.93000001	-1.75	0	0	0	.050000001	.89999998	1	0	0	.49417242	0	0	0	0	1	547.875	0	1	2. 2	1. some primary (1 to 5)	1. some primary (1 to 5)	26
36	36007	1	1	0	-1.46	-1.11	-1.3	0	0	0	.050000001	.89999998	1	0	0	.8642047	0	0	0	0	1	517.4375	0	1	3. 3	3. some scndry (9 to 10) senior (11 to 12) or more	1. some primary (1 to 5)	29
37	37007	1	1	0	-1.8099999	-1.08	-1.8099999	0	0	0	.1	.94999999	1	0	0	-.32414883	0	0	1	0	0	395.6875	0	1	1. 1	2. some upper primary (6 to 8)	3. some scndry (9 to 10) senior (11 to 12) or more	22
37	37018	1	1	0	-2.9300001	-1.58	-3.0799999	1	0	1	.1	.94999999	1	0	0	-.80204564	1	0	0	0	0	547.875	0	0	4. 4	0. no education	3. some scndry (9 to 10) senior (11 to 12) or more	30
37	37008	1	1	0	-.44	-.33000001	-.43000001	0	0	0	.1	.94999999	1	1	0	.89907485	0	0	0	0	1	426.125	0	1	1. 1	0. no education	1. some primary (1 to 5)	23
37	37006	1	1	0	-2.97	-2.4400001	-2.55	1	1	1	.1	.94999999	1	0	0	.28148702	0	0	0	1	0	578.3125	0	0	3. 3	2. some upper primary (6 to 8)	1. some primary (1 to 5)	27
37	37016	1	1	0	-2.8699999	-.62	-3.5599999	1	0	1	.1	.94999999	0	0	0	.61271745	0	0	0	0	1	517.4375	0	0	3. 3	3. some scndry (9 to 10) senior (11 to 12) or more	1. some primary (1 to 5)	28
37	37015	1	1	1	-1.49	-4.6100001	1.45	0	1	0	.1	.94999999	1	0	0	-.21524738	0	0	1	0	0	426.125	0	1	2. 2	3. some scndry (9 to 10) senior (11 to 12) or more	2. some upper primary (6 to 8)	26
37	37003	1	1	0	-3.8900001	-3.0599999	-3.27	1	1	1	.1	.94999999	1	0	0	.90123326	0	0	0	0	1	608.75	0	1	1. 1	2. some upper primary (6 to 8)	3. some scndry (9 to 10) senior (11 to 12) or more	22
37	37004	1	1	1	-.88999999	-1.26	-.44	0	0	0	.1	.94999999	1	0	0	-.4535566	0	1	0	0	0	426.125	0	1	5. 5 or more	0. no education	2. some upper primary (6 to 8)	40
37	37009	1	1	1	-3.25	-4.21	-1.33	1	1	0	.1	.94999999	1	0	0	2.200742	0	0	0	0	1	547.875	0	1	5. 5 or more	0. no education	3. some scndry (9 to 10) senior (11 to 12) or more	30
37	37011	1	1	0	-2.3900001	-.62	-2.9400001	1	0	1	.1	.94999999	1	0	0	-.5124926	0	1	0	0	0	426.125	0	0	3. 3	0. no education	0. no education	35
37	37014	1	1	0	-2.53	-1.85	-2.1700001	1	0	1	.1	.94999999	1	0	0	-.25118384	0	0	1	0	0	639.1875	0	1	4. 4	2. some upper primary (6 to 8)	2. some upper primary (6 to 8)	30
37	37013	1	1	1	-3.1300001	-1.03	-3.5699999	1	0	1	.1	.94999999	1	0	0	.0076316395	0	0	0	1	0	639.1875	0	1	1. 1	3. some scndry (9 to 10) senior (11 to 12) or more	3. some scndry (9 to 10) senior (11 to 12) or more	25
37	37017	1	1	0	-3.22	-3.0799999	-2.24	1	1	1	.1	.94999999	1	0	0	-.25118384	0	0	1	0	0	487	0	1	5. 5 or more	0. no education	3. some scndry (9 to 10) senior (11 to 12) or more	35
37	37005	1	1	1	-2.4400001	-2.3099999	-1.78	1	1	0	.1	.94999999	1	0	0	-1.0108005	1	0	0	0	0	547.875	0	1	4. 4	0. no education	3. some scndry (9 to 10) senior (11 to 12) or more	30
37	37010	1	1	0	-5.23	-3.8	-4.79	1	1	1	.1	.94999999	1	0	0	.70409024	0	0	0	0	1	639.1875	0	1	4. 4	0. no education	3. some scndry (9 to 10) senior (11 to 12) or more	30
37	37019	1	1	1	-1.65	-1.61	-1.1900001	0	0	0	.1	.94999999	1	0	0	.020178281	0	0	0	1	0	395.6875	0	1	2. 2	0. no education	1. some primary (1 to 5)	26
37	37012	1	1	0	-2.8099999	-.47	-3.5699999	1	0	1	.1	.94999999	1	0	0	-.4177112	0	1	0	0	0	547.875	0	0	3. 3	0. no education	0. no education	30
37	37020	1	1	1	-2.1800001	-2.4300001	-1.4400001	1	1	0	.1	.94999999	1	0	0	.31409508	0	0	0	1	0	547.875	0	0	2. 2	0. no education	3. some scndry (9 to 10) senior (11 to 12) or more	20
37	37002	1	1	0	-2.03	.63999999	-3.24	1	0	1	.1	.94999999	1	0	0	.49259898	0	0	0	0	1	547.875	0	0	3. 3	1. some primary (1 to 5)	3. some scndry (9 to 10) senior (11 to 12) or more	30
37	37001	1	1	0	-2.53	-3.25	-1.0700001	1	1	0	.1	.94999999	1	0	0	-.38308486	0	1	0	0	0	700.0625	0	1	4. 4	2. some upper primary (6 to 8)	3. some scndry (9 to 10) senior (11 to 12) or more	30
38	38012	1	1	1	-2.1300001	-2.6600001	-1.11	1	1	0	.050000001	.55000001	1	0	0	-.5124926	0	1	0	0	0	547.875	1	1	5. 5 or more	0. no education	2. some upper primary (6 to 8)	42
38	38020	1	1	1	0	-.2	.1	0	0	0	.050000001	.55000001	1	0	0	-.4535566	0	1	0	0	0	365.25	0	1	2. 2	2. some upper primary (6 to 8)	1. some primary (1 to 5)	24
38	38004	1	1	1	-2.8599999	-2.3800001	-2.4100001	1	1	1	.050000001	.55000001	0	1	0	.67886692	0	0	0	0	1	608.75	0	0	2. 2	0. no education	0. no education	26
38	38015	1	1	1	-1.99	-.18000001	-2.6400001	0	0	1	.050000001	.55000001	1	0	0	-.38059157	0	0	1	0	0	365.25	0	0	4. 4	0. no education	3. some scndry (9 to 10) senior (11 to 12) or more	29
38	38013	1	1	1	-.94999999	-3.3199999	.94999999	0	1	0	.050000001	.55000001	0	1	0	.60201311	0	0	0	0	1	700.0625	1	0	4. 4	1. some primary (1 to 5)	3. some scndry (9 to 10) senior (11 to 12) or more	30
38	38011	1	1	1	-1.6900001	-2.03	-.98000002	0	1	0	.050000001	.55000001	0	1	0	.67886692	0	0	0	0	1	608.75	1	0	5. 5 or more	0. no education	0. no education	42
38	38006	1	1	1	-1.84	-3.77	.029999999	0	1	0	.050000001	.55000001	1	0	0	-.74949169	1	0	0	0	0	547.875	0	0	1. 1	3. some scndry (9 to 10) senior (11 to 12) or more	3. some scndry (9 to 10) senior (11 to 12) or more	22
38	38016	1	1	1	-1.77	-1.28	-1.61	0	0	0	.050000001	.55000001	1	0	0	-.38059157	0	0	1	0	0	517.4375	0	1	2. 2	2. some upper primary (6 to 8)	2. some upper primary (6 to 8)	26
38	38005	1	1	0	-3.1400001	.1	-4.3800001	1	0	1	.050000001	.55000001	0	1	0	3.3958206	0	0	0	0	1	578.3125	0	0	1. 1	1. some primary (1 to 5)	3. some scndry (9 to 10) senior (11 to 12) or more	22
38	38007	1	1	0	-3.3800001	-2.9100001	-2.6199999	1	1	1	.050000001	.55000001	1	0	0	-.45744538	0	1	0	0	0	578.3125	0	1	2. 2	0. no education	1. some primary (1 to 5)	29
38	38009	1	1	1	-3.6600001	-1.83	-3.9300001	1	0	1	.050000001	.55000001	1	0	0	-.45744538	0	1	0	0	0	669.625	0	0	3. 3	2. some upper primary (6 to 8)	3. some scndry (9 to 10) senior (11 to 12) or more	26
38	38014	1	1	1	-3.1099999	-2.48	-2.7	1	1	1	.050000001	.55000001	0	1	0	.54945916	0	0	0	0	1	639.1875	1	0	2. 2	0. no education	0. no education	35
38	38019	1	1	1	-1.1900001	-.58999997	-1.26	0	0	0	.050000001	.55000001	0	1	0	.91347361	0	0	0	0	1	547.875	1	1	1. 1	2. some upper primary (6 to 8)	3. some scndry (9 to 10) senior (11 to 12) or more	25
38	38008	1	1	0	-2.25	-1.28	-2.28	1	0	1	.050000001	.55000001	1	0	0	2.1745951	0	0	0	0	1	517.4375	0	1	1. 1	1. some primary (1 to 5)	1. some primary (1 to 5)	21
38	38018	1	1	1	-2.0999999	-.73000002	-2.4200001	1	0	1	.050000001	.55000001	1	0	0	-.1217761	0	0	0	1	0	547.875	0	1	5. 5 or more	2. some upper primary (6 to 8)	2. some upper primary (6 to 8)	40
38	38001	1	1	0	-.50999999	-1.08	-.039999999	0	0	0	.050000001	.55000001	0	1	0	1.1692054	0	0	0	0	1	395.6875	0	1	2. 2	1. some primary (1 to 5)	1. some primary (1 to 5)	25
38	38003	1	1	0	-2.3399999	-2.74	-1.4299999	1	1	0	.050000001	.55000001	0	1	0	2.1106958	0	0	0	0	1	608.75	0	0	4. 4	2. some upper primary (6 to 8)	3. some scndry (9 to 10) senior (11 to 12) or more	37
38	38017	1	1	0	-1.6799999	-2.24	-.76999998	0	1	0	.050000001	.55000001	1	0	0	-.38059157	0	0	1	0	0	669.625	0	0	3. 3	0. no education	0. no education	29
38	38010	1	1	0	-2.71	-2.6400001	-1.76	1	1	0	.050000001	.55000001	1	0	0	-.38059157	0	0	1	0	0	365.25	0	1	3. 3	2. some upper primary (6 to 8)	3. some scndry (9 to 10) senior (11 to 12) or more	23
39	39005	1	1	0	-2.8099999	-1.8099999	-2.6700001	1	0	1	.15000001	1	1	0	0	.39205715	0	0	0	0	1	517.4375	1	1	5. 5 or more	0. no education	0. no education	45
39	39008	1	1	0	-4.0500002	-1.5599999	-4.5	1	0	1	.15000001	1	1	0	0	-.070128746	0	0	0	1	0	608.75	0	1	2. 2	3. some scndry (9 to 10) senior (11 to 12) or more	1. some primary (1 to 5)	25
39	39019	1	1	1	-1.11	-3.6800001	1.1799999	0	1	0	.15000001	1	1	0	0	.10974691	0	0	0	1	0	365.25	0	0	1. 1	3. some scndry (9 to 10) senior (11 to 12) or more	2. some upper primary (6 to 8)	22
39	39010	1	1	1	-5	-3.98	-4.7199998	1	1	1	.15000001	1	1	0	0	-.47026515	0	1	0	0	0	608.75	0	0	3. 3	0. no education	3. some scndry (9 to 10) senior (11 to 12) or more	28
39	39004	1	1	1	-2.8299999	-1.21	-3.1400001	1	0	1	.15000001	1	1	0	0	.72272938	0	0	0	0	1	456.5625	1	1	1. 1	0. no education	0. no education	22
39	39013	1	1	1	-1.97	-5.77	1.65	0	1	0	.15000001	1	1	0	0	-.67263788	1	0	0	0	0	517.4375	0	0	3. 3	0. no education	3. some scndry (9 to 10) senior (11 to 12) or more	26
39	39012	1	1	1	-1.27	-2.75	.18000001	0	1	0	.15000001	1	1	0	0	-.45744538	0	1	0	0	0	395.6875	0	1	1. 1	3. some scndry (9 to 10) senior (11 to 12) or more	3. some scndry (9 to 10) senior (11 to 12) or more	23
39	39020	1	1	0	-2.3299999	-4.0900002	-.20999999	1	1	0	.15000001	1	1	0	0	-.019660827	0	0	0	1	0	517.4375	0	1	3. 3	2. some upper primary (6 to 8)	3. some scndry (9 to 10) senior (11 to 12) or more	28
39	39017	1	1	0	-3.25	-4.4899998	-1.33	1	1	0	.15000001	1	1	0	0	.10974691	0	0	0	1	0	700.0625	0	0	1. 1	3. some scndry (9 to 10) senior (11 to 12) or more	3. some scndry (9 to 10) senior (11 to 12) or more	25
39	39018	1	1	1	-1.5599999	-2.2	-.69	0	1	0	.15000001	1	1	0	0	-.019660827	0	0	0	1	0	456.5625	0	1	2. 2	3. some scndry (9 to 10) senior (11 to 12) or more	3. some scndry (9 to 10) senior (11 to 12) or more	21
39	39007	1	1	0	-4.6100001	-4.3800001	-3.3499999	1	1	1	.15000001	1	1	0	0	-.47026515	0	1	0	0	0	547.875	0	1	2. 2	0. no education	3. some scndry (9 to 10) senior (11 to 12) or more	34
39	39009	1	1	1	-3.05	-1.48	-3.25	1	0	1	.15000001	1	1	0	0	.28148702	0	0	0	1	0	700.0625	0	0	2. 2	3. some scndry (9 to 10) senior (11 to 12) or more	0. no education	20
39	39015	1	1	1	-2.26	-5.6700001	1.34	1	1	0	.15000001	1	1	0	0	-.38059157	0	0	1	0	0	426.125	0	0	3. 3	0. no education	3. some scndry (9 to 10) senior (11 to 12) or more	28
39	39014	1	1	1	-.029999999	-1.28	.74000001	0	0	0	.15000001	1	1	0	0	-.67263788	1	0	0	0	0	517.4375	0	1	4. 4	0. no education	1. some primary (1 to 5)	29
39	39002	1	1	1	-2.8399999	-2.5599999	-2.26	1	1	1	.15000001	1	1	0	0	1.8158269	0	0	0	0	1	608.75	1	0	4. 4	0. no education	1. some primary (1 to 5)	33
39	39011	1	1	1	-4.96	-4.2600002	-4.4000001	1	1	1	.15000001	1	1	0	0	-.38059157	0	0	1	0	0	517.4375	0	0	1. 1	0. no education	0. no education	30
39	39001	1	1	0	-1.64	-.92000002	-1.6900001	0	0	0	.15000001	1	1	0	0	-.59967285	1	0	0	0	0	456.5625	1	1	5. 5 or more	0. no education	0. no education	46
39	39016	1	1	0	-1.1799999	-2.8199999	.31	0	1	0	.15000001	1	1	0	0	-.1217761	0	0	0	1	0	639.1875	0	1	1. 1	2. some upper primary (6 to 8)	0. no education	23
40	40013	1	1	1	-.51999998	2	-1.96	0	0	0	.34999999	.64999998	0	1	0	4.720983	0	0	0	0	1	395.6875	1	1	3. 3	1. some primary (1 to 5)	1. some primary (1 to 5)	27
40	40015	1	1	1	-3.8599999	-3.6300001	-3.0899999	1	1	1	.34999999	.64999998	1	0	0	-.25118384	0	0	1	0	0	608.75	1	0	4. 4	0. no education	0. no education	25
40	40010	1	1	0	-2.03	-3.5599999	-.23	1	1	0	.34999999	.64999998	0	0	0	.43066469	0	0	0	0	1	669.625	0	1	2. 2	0. no education	1. some primary (1 to 5)	22
40	40019	1	1	1	-1.36	-1.6799999	-.69999999	0	0	0	.34999999	.64999998	1	0	0	-.74949169	1	0	0	0	0	639.1875	1	1	4. 4	0. no education	0. no education	26
40	40001	1	1	0	-2.0799999	-3.6500001	-.25999999	1	1	0	.34999999	.64999998	1	0	0	-.10895634	0	0	0	1	0	426.125	1	0	4. 4	0. no education	0. no education	30
40	40016	1	1	0	-1.76	-1.17	-1.63	0	0	0	.34999999	.64999998	1	0	0	-.74949169	1	0	0	0	0	365.25	1	1	5. 5 or more	0. no education	0. no education	35
40	40004	1	1	0	-3.6800001	-3.1300001	-3.1700001	1	1	1	.34999999	.64999998	0	1	0	1.2090445	0	0	0	0	1	578.3125	1	0	2. 2	0. no education	0. no education	30
40	40009	1	1	0	-2.75	-4.9200001	-.22	1	1	0	.34999999	.64999998	0	1	0	.67886692	0	0	0	0	1	700.0625	0	0	2. 2	2. some upper primary (6 to 8)	3. some scndry (9 to 10) senior (11 to 12) or more	24
40	40011	1	1	1	-2.1500001	-1.28	-2.1300001	1	0	1	.34999999	.64999998	1	0	0	-.40100265	0	1	0	0	0	517.4375	1	1	5. 5 or more	1. some primary (1 to 5)	1. some primary (1 to 5)	26
40	40020	1	1	0	-2.97	-2.26	-2.6700001	1	1	1	.34999999	.64999998	1	0	1	-.54323018	0	1	0	0	0	578.3125	1	0	5. 5 or more	1. some primary (1 to 5)	0. no education	35
40	40017	1	1	1	-3.0599999	-2.8199999	-2.1300001	1	1	1	.34999999	.64999998	0	1	0	.54945916	0	0	0	0	1	669.625	1	1	3. 3	0. no education	3. some scndry (9 to 10) senior (11 to 12) or more	26
40	40008	1	1	0	1.0599999	2.3599999	-.0099999998	0	0	0	.34999999	.64999998	1	0	0	-.14218718	0	0	0	1	0	456.5625	0	1	2. 2	0. no education	1. some primary (1 to 5)	25
40	40018	1	1	1	-3.28	-4.1100001	-1.72	1	1	0	.34999999	.64999998	1	0	1	-.59967285	1	0	0	0	0	669.625	1	0	5. 5 or more	0. no education	2. some upper primary (6 to 8)	30
40	40007	1	1	0	-1.9400001	1.35	-3.4200001	0	0	1	.34999999	.64999998	1	0	0	-.80453891	1	0	0	0	0	395.6875	0	0	5. 5 or more	0. no education	0. no education	30
40	40002	1	1	0	-2.46	-2.53	-1.52	1	1	0	.34999999	.64999998	0	1	0	2.3511858	0	0	0	0	1	700.0625		1	3. 3	0. no education	3. some scndry (9 to 10) senior (11 to 12) or more	27
40	40003	1	1	0	-2.8199999	-4.4000001	-.81	1	1	0	.34999999	.64999998	1	0	0	-.67652667	1	0	0	0	0	639.1875	1	0	1. 1	2. some upper primary (6 to 8)	0. no education	23
40	40014	1	1	0	-3.04	-2.24	-2.79	1	1	1	.34999999	.64999998	1	0	1	-.62257725	1	0	0	0	0	456.5625	0	0	4. 4	0. no education	2. some upper primary (6 to 8)	32
40	40006	1	1	0	-2.5799999	-4.8400002	0	1	1	0	.34999999	.64999998	1	0	0	-.03210254	0	0	0	1	0	487	0	0	2. 2	2. some upper primary (6 to 8)	1. some primary (1 to 5)	22
40	40005	1	1	0	-4.9200001	-4.4000001	-4.3000002	1	1	1	.34999999	.64999998	1	0	0	-.74949169	1	0	0	0	0	639.1875		0	5. 5 or more	0. no education	0. no education	32
40	40012	1	1	0	-1.0599999	1.28	-2.48	0	0	1	.34999999	.64999998	0	1	0	5.9056849	0	0	0	0	1	578.3125	0	1	1. 1	1. some primary (1 to 5)	3. some scndry (9 to 10) senior (11 to 12) or more	25
41	41015	1	1	0	-1.89	-3.28	-.31	0	1	0	.44999999	.94999999	1	0	0	-.59967285	1	0	0	0	0	578.3125	0	1	4. 4	0. no education	0. no education	33
41	41004	1	1	1	-2.97	-4.8000002	-.63999999	1	1	0	.44999999	.94999999	1	0	0	-.5124926	0	1	0	0	0	578.3125	0	0	1. 1	0. no education	2. some upper primary (6 to 8)	30
41	41011	1	1	1	-2.48	-3.3499999	-1.1799999	1	1	0	.44999999	.94999999	1	0	0	-.38059157	0	0	1	0	0	578.3125	0	0	4. 4	0. no education	2. some upper primary (6 to 8)	32
41	41018	1	1	1	-.67000002	-.28999999	-.73000002	0	0	0	.44999999	.94999999	1	0	0	-.21524738	0	0	1	0	0	669.625	0	0	4. 4	3. some scndry (9 to 10) senior (11 to 12) or more	3. some scndry (9 to 10) senior (11 to 12) or more	34
41	41012	1	1	0	-2.4200001	-.37	-3.1500001	1	0	1	.44999999	.94999999	1	0	0	-.67652667	1	0	0	0	0	456.5625	0	1	2. 2	2. some upper primary (6 to 8)	3. some scndry (9 to 10) senior (11 to 12) or more	26
41	41014	1	1	0	-2.9000001	-4.73	-.34999999	1	1	0	.44999999	.94999999	1	0	0	-.59967285	1	0	0	0	0	700.0625	0	1	3. 3	0. no education	0. no education	24
41	41001	1	1	0	-2.6900001	-3.5	-1.35	1	1	0	.44999999	.94999999	0	1	0	.80827463	0	0	0	0	1	517.4375	0	0	2. 2	1. some primary (1 to 5)	3. some scndry (9 to 10) senior (11 to 12) or more	23
41	41007	1	1	1	-2.8	-3.4200001	-1.59	1	1	0	.44999999	.94999999	1	0	0	1.2856587	0	0	0	0	1	578.3125	0	0	1. 1	1. some primary (1 to 5)	3. some scndry (9 to 10) senior (11 to 12) or more	21
41	41013	1	1	1	-1.02	-1.09	-.62	0	0	0	.44999999	.94999999	1	0	0	-.59967285	1	0	0	0	0	639.1875	0	0	5. 5 or more	0. no education	0. no education	40
41	41020	1	1	1	-4.0799999	-3.3199999	-3.6300001	1	1	1	.44999999	.94999999	1	0	0	-.73157388	1	0	0	0	0	700.0625	0	0	3. 3	2. some upper primary (6 to 8)	0. no education	28
41	41019	1	1	0	-1.75	-2.75	-.54000002	0	1	0	.44999999	.94999999	1	0	0	.13324167	0	0	0	1	0	669.625	0	0	4. 4	0. no education	2. some upper primary (6 to 8)	30
41	41017	1	1	1	-2.1800001	-4.1799998	-.1	1	1	0	.44999999	.94999999	1	0	0	-.4535566	0	1	0	0	0	547.875	0	0	1. 1	0. no education	3. some scndry (9 to 10) senior (11 to 12) or more	21
41	41006	1	1	1	-1.27	-1.23	-.95999998	0	0	0	.44999999	.94999999	1	0	0	-.59967285	1	0	0	0	0	395.6875	0	1	2. 2	3. some scndry (9 to 10) senior (11 to 12) or more	1. some primary (1 to 5)	23
41	41005	1	1	0	-3.76	-3.3499999	-3.1300001	1	1	1	.44999999	.94999999	1	0	0	-.59967285	1	0	0	0	0	578.3125	0	0	5. 5 or more	0. no education	0. no education	30
41	41008	1	1	1	-1.22	-3.21	.5	0	1	0	.44999999	.94999999	1	0	0	.0076316395	0	0	0	1	0	517.4375	0	1	2. 2	3. some scndry (9 to 10) senior (11 to 12) or more	0. no education	23
41	41009	1	1	1	-4.98	-5.8899999	-3.04	1	1	1	.44999999	.94999999	1	0	0	-.58934641	0	1	0	0	0	578.3125	0	0	3. 3	0. no education	0. no education	28
41	41010	1	1	0	-3.9300001	-3.29	-3.1400001	1	1	1	.44999999	.94999999	1	0	0	-.5124926	0	1	0	0	0	456.5625	0	1	4. 4	0. no education	0. no education	31
41	41016	1	1	1	-1.36	-.079999998	-1.79	0	0	0	.44999999	.94999999	1	0	0	.0076316395	0	0	0	1	0	578.3125	0	0	1. 1	2. some upper primary (6 to 8)	1. some primary (1 to 5)	23
41	41003	1	1	1	-1.34	-2.3199999	-.36000001	0	1	0	.44999999	.94999999	1	0	0	-.60216618	1	0	0	0	0	547.875	0	0	2. 2	3. some scndry (9 to 10) senior (11 to 12) or more	0. no education	23
42	42020	1	1	0	-1.78	-1.66	-1.3	0	0	0	.30000001	1	1	0	0	.77182555	0	0	0	0	1	669.625	0	0	5. 5 or more	2. some upper primary (6 to 8)	0. no education	32
42	42014	1	1	0	-1.4400001	-2.74	-.17	0	1	0	.30000001	1	1	0	0	-.88139272	1	0	0	0	0	608.75	0	0	4. 4	0. no education	1. some primary (1 to 5)	35
42	42007	1	1	0	-3.0599999	-1.99	-2.8399999	1	0	1	.30000001	1	1	0	0	.13324167	0	0	0	1	0	395.6875	0	1	4. 4	3. some scndry (9 to 10) senior (11 to 12) or more	3. some scndry (9 to 10) senior (11 to 12) or more	24
42	42010	1	1	0	-2.5699999	-3.4300001	-1.25	1	1	0	.30000001	1	1	0	0	-.38059157	0	0	1	0	0	547.875	0	0	1. 1	0. no education	3. some scndry (9 to 10) senior (11 to 12) or more	23
42	42004	1	1	0	-1.8	-2.21	-.94	0	1	0	.30000001	1	1	0	0	-.40100265	0	1	0	0	0	365.25	0	0	4. 4	0. no education	0. no education	29
42	42005	1	1	0	-4.04	-4.0500002	-3.05	1	1	1	.30000001	1	1	0	0	-.53041041	0	1	0	0	0	639.1875	0	0	3. 3	0. no education	0. no education	25
42	42018	1	1	1	-3.8599999	-4.21	-2.25	1	1	1	.30000001	1	1	0	0	-.1217761	0	0	0	1	0	547.875	0	1	1. 1	0. no education	1. some primary (1 to 5)	26
42	42017	1	1	0	-3.22	-3.5599999	-2.03	1	1	1	.30000001	1	1	0	0	-.67263788	1	0	0	0	0	487	0	0	1. 1	2. some upper primary (6 to 8)	0. no education	22
42	42011	1	1	0	-4.73	-4.6500001	-3.74	1	1	1	.30000001	1	1	0	0	-.14309376	0	0	0	1	0	700.0625	0	0	4. 4	0. no education	2. some upper primary (6 to 8)	31
42	42016	1	1	1	-1.09	-1.05	-.82999998	0	0	0	.30000001	1	1	0	0	-.59967285	1	0	0	0	0	487	0	0	2. 2	0. no education	2. some upper primary (6 to 8)	33
42	42003	1	1	0	-2.4200001	-3.55	-.79000002	1	1	0	.30000001	1	1	0	0	.0076316395	0	0	0	1	0	578.3125	0	1	3. 3	0. no education	3. some scndry (9 to 10) senior (11 to 12) or more	28
42	42015	1	1	0	-3.5999999	-4	-2.02	1	1	1	.30000001	1	1	0	0	-.4535566	0	1	0	0	0	639.1875	0	1	2. 2	2. some upper primary (6 to 8)	2. some upper primary (6 to 8)	30
42	42001	1	1	0	-1.73	-.93000001	-1.8	0	0	0	.30000001	1	1	0	0	-.065333366	0	0	0	1	0	487	0	1	1. 1	0. no education	3. some scndry (9 to 10) senior (11 to 12) or more	25
42	42013	1	1	0	-1.1900001	-1.63	-.58999997	0	0	0	.30000001	1	1	0	0	-.38059157	0	0	1	0	0	426.125	0	0	2. 2	3. some scndry (9 to 10) senior (11 to 12) or more	1. some primary (1 to 5)	32
42	42012	1	1	0	-.28	-2.4100001	1.22	0	1	0	.30000001	1	1	0	0	.49417242	0	0	0	0	1	669.625	0	0	1. 1	0. no education	1. some primary (1 to 5)	25
42	42019	1	1	1	-1.1	.44	-1.74	0	0	0	.30000001	1	1	0	0	.42020974	0	0	0	0	1	395.6875	0	0	2. 2	3. some scndry (9 to 10) senior (11 to 12) or more	3. some scndry (9 to 10) senior (11 to 12) or more	26
42	42008	1	1	0	-2.3800001	-4.04	-.28999999	1	1	0	.30000001	1	1	0	0	-.87889946	1	0	0	0	0	669.625	0	1	1. 1	0. no education	2. some upper primary (6 to 8)	21
42	42009	1	1	0	-2.6500001	-2.1199999	-2.1900001	1	1	1	.30000001	1	1	0	0	-.80204564	1	0	0	0	0	700.0625	0	0	2. 2	0. no education	3. some scndry (9 to 10) senior (11 to 12) or more	25
42	42002	1	1	0	-3.3399999	-3.76	-2.0599999	1	1	1	.30000001	1	1	0	0	-.59967285	1	0	0	0	0	487	0	0	2. 2	2. some upper primary (6 to 8)	1. some primary (1 to 5)	26
42	42006	1	1	1	-1.65	-1.53	-1.3099999	0	0	0	.30000001	1	1	0	0	-.32803765	0	0	1	0	0	517.4375	0	0	5. 5 or more	0. no education	2. some upper primary (6 to 8)	28
43	43015	1	1	0	-1.45	-.64999998	-1.53	0	0	0	.42105263	1	1	0	0	-.5124926	0	1	0	0	0	547.875	0	0	1. 1	1. some primary (1 to 5)	3. some scndry (9 to 10) senior (11 to 12) or more	23
43	43011	1	1	0	-2.9200001	-3.5599999	-1.39	1	1	0	.42105263	1	1	0	0	-.38059157	0	0	1	0	0	669.625	0	1	5. 5 or more	0. no education	2. some upper primary (6 to 8)	29
43	43005	1	1	0	-4.48	-4.6599998	-2.47	1	1	1	.42105263	1	1	0	0	.13324167	0	0	0	1	0	365.25	0	1	2. 2	0. no education	3. some scndry (9 to 10) senior (11 to 12) or more	28
43	43017	1	1	0	-2.1500001	-4.6100001	.63999999	1	1	0	.42105263	1	1	0	0	-.25118384	0	0	1	0	0	426.125	0	1	5. 5 or more	0. no education	1. some primary (1 to 5)	32
43	43003	1	1	1	-2.0599999	-1.98	-1.4400001	1	0	0	.42105263	1	1	0	0	.0038339233	0	0	0	1	0	700.0625	0	0	1. 1	0. no education	3. some scndry (9 to 10) senior (11 to 12) or more	23
43	43016	1	1	0	-1.35	-4.4099998	1.3	0	1	0	.42105263	1	1	0	0	-.86098164	1	0	0	0	0	456.5625	0	0	1. 1	2. some upper primary (6 to 8)	3. some scndry (9 to 10) senior (11 to 12) or more	28
43	43019	1	1	0	-3.49	-1.48	-3.8900001	1	0	1	.42105263	1	1	0	0	.26015612	0	0	0	1	0	700.0625	0	0	2. 2	3. some scndry (9 to 10) senior (11 to 12) or more	3. some scndry (9 to 10) senior (11 to 12) or more	23
43	43009	1	1	0	-3.3199999	-5.75	.11	1	1	0	.42105263	1	1	0	0	-.67652667	1	0	0	0	0	547.875	0	1	4. 4	0. no education	3. some scndry (9 to 10) senior (11 to 12) or more	35
43	43012	1	1	0	-2.27	-2.8199999	-1.12	1	1	0	.42105263	1	1	0	0	-.79171914	1	0	0	0	0	639.1875	0	1	1. 1	3. some scndry (9 to 10) senior (11 to 12) or more	0. no education	22
43	43001	1	1	0	-.49000001	-.83999997	-.1	0	0	0	.42105263	1	1	0	0	-.45744538	0	1	0	0	0	547.875	0	0	5. 5 or more	0. no education	0. no education	35
43	43013	1	1	0	-4.8099999	-4.5500002	-3.53	1	1	1	.42105263	1	1	0	0	-.38059157	0	0	1	0	0	608.75	0	1	3. 3	0. no education	3. some scndry (9 to 10) senior (11 to 12) or more	30
43	43004	1	1	0	-1.73	-3.3399999	-.059999999	0	1	0	.42105263	1	1	0	0	-.59967285	1	0	0	0	0	547.875	0	1	4. 4	2. some upper primary (6 to 8)	3. some scndry (9 to 10) senior (11 to 12) or more	22
43	43002	1	1	0	-4.02	-2.8299999	-3.6700001	1	1	1	.42105263	1	1	0	0	-.80204564	1	0	0	0	0	547.875	0	1	5. 5 or more	0. no education	0. no education	40
43	43018	1	1	1	-2.04	-.57999998	-2.46	1	0	1	.42105263	1	1	0	0	-.93394661	1	0	0	0	0	365.25	0	1	3. 3	1. some primary (1 to 5)	1. some primary (1 to 5)	24
43	43008	1	1	0	-1.5	-3.6199999	.44999999	0	1	0	.42105263	1	1	0	0	-.80204564	1	0	0	0	0	578.3125	0	1	2. 2	0. no education	1. some primary (1 to 5)	25
43	43014	1	1	0	-1.39	-2.51	-.30000001	0	1	0	.42105263	1	1	0	0	-.38059157	0	0	1	0	0	547.875	0	0	1. 1	0. no education	0. no education	25
43	43006	1	1	1	-.81999999	-.38999999	-.89999998	0	0	0	.42105263	1	1	0	0	-.45744538	0	1	0	0	0	365.25	0	1	2. 2	0. no education	2. some upper primary (6 to 8)	25
43	43010	1	1	0	-1.3	-2.1199999	-.28999999	0	1	0	.42105263	1	1	0	0	-.38059157	0	0	1	0	0	669.625	0	1	1. 1	3. some scndry (9 to 10) senior (11 to 12) or more	1. some primary (1 to 5)	25
43	43007	1	1	0	-2.8199999	-3.26	-1.49	1	1	0	.42105263	1	1	0	0	-.72908062	1	0	0	0	0	365.25	0	0	4. 4	0. no education	3. some scndry (9 to 10) senior (11 to 12) or more	33
44	44014	1	1	0	-2.24	-1.3200001	-2.24	1	0	1	.30000001	.72222221	1	0	0	-.38059157	0	0	1	0	0	547.875	0	0	1. 1	0. no education	1. some primary (1 to 5)	21
44	44002	1	1	0	-1.11	-2.76	.40000001	0	1	0	.30000001	.72222221	0	1	0	.45978561	0	0	0	0	1	669.625	1	1	2. 2	0. no education	3. some scndry (9 to 10) senior (11 to 12) or more	24
44	44018	1	1	1	-2.77	-.14	-3.74	1	0	1	.30000001	.72222221	1	0	0	-.095119111	0	0	0	1	0	426.125	0	1	5. 5 or more	2. some upper primary (6 to 8)	1. some primary (1 to 5)	25
44	44009	1	1	0	-1.15	-1.47	-.63	0	0	0	.30000001	.72222221	0	1	0	.61585033	0	0	0	0	1	547.875	0	0	1. 1	3. some scndry (9 to 10) senior (11 to 12) or more	3. some scndry (9 to 10) senior (11 to 12) or more	24
44	44003	1	1	1	-3.6099999	-3.0599999	-2.96	1	1	1	.30000001	.72222221	0	1	0	.45978561	0	0	0	0	1	395.6875	0	0	3. 3	0. no education	0. no education	35
44	44008	1	1	0	-3.3900001	-2.6199999	-3.0799999	1	1	1	.30000001	.72222221	1	0	0	-.67901993	1	0	0	0	0	578.3125	0	0	3. 3	2. some upper primary (6 to 8)	3. some scndry (9 to 10) senior (11 to 12) or more	22
44	44019	1	1	0	-3.1099999	-2.6600001	-2.3699999	1	1	1	.30000001	.72222221	1	0	0	-.93394661	1	0	0	0	0	639.1875	0	1	1. 1	1. some primary (1 to 5)	0. no education	21
44	44017	1	1	0	-.75	-.47999999	-.70999998	0	0	0	.30000001	.72222221	1	0	0	.67330027	0	0	0	0	1	700.0625	1	0	2. 2	0. no education	3. some scndry (9 to 10) senior (11 to 12) or more	28
44	44016	1	1	0	-2.8399999	-1.61	-2.9100001	1	0	1	.30000001	.72222221	1	0	0	-.73157388	1	0	0	0	0	578.3125	0	0	2. 2	0. no education	0. no education	28
44	44005	1	1	0	-.98000002	-1.1900001	-.50999999	0	0	0	.30000001	.72222221	0	1	0	.67886692	0	0	0	0	1	639.1875	0	1	5. 5 or more	0. no education	2. some upper primary (6 to 8)	35
44	44006	1	1	0	-1.8099999	.86000001	-3.04	0	0	1	.30000001	.72222221	1	0	0	-.58545762	0	1	0	0	0	517.4375	0	0	5. 5 or more	0. no education	0. no education	35
44	44001	1	1	0	1.0599999	-.039999999	1.47	0	0	0	.30000001	.72222221	0	1	0	1.4515157	0	0	0	0	1	487	1	1	4. 4	0. no education	0. no education	30
44	44010	1	1	0	-1.6	-2.5999999	-.36000001	0	1	0	.30000001	.72222221	1	0	0	-.45993865	0	1	0	0	0	669.625	0	1	1. 1	0. no education	3. some scndry (9 to 10) senior (11 to 12) or more	23
44	44015	1	1	0	-.5	.1	-.77999997	0	0	0	.30000001	.72222221	1	0	0	-.37064314	0	0	1	0	0	395.6875	0	1	5. 5 or more	3. some scndry (9 to 10) senior (11 to 12) or more	2. some upper primary (6 to 8)	29
44	44013	1	1	0	-1.7	-2.8199999	-.38999999	0	1	0	.30000001	.72222221	1	0	0	-1.0108005	1	0	0	0	0	700.0625	0	0	4. 4	0. no education	0. no education	35
44	44012	1	1	0	-2.52	-2.3099999	-1.95	1	1	0	.30000001	.72222221	1	0	0	-.10933439	0	0	0	1	0	639.1875	0	0	2. 2	2. some upper primary (6 to 8)	2. some upper primary (6 to 8)	25
44	44007	1	1	0	-4.0599999	-3.4400001	-3.24	1	1	1	.30000001	.72222221	1	0	0	-.59967285	1	0	0	0	0	487	0	1	2. 2	0. no education	0. no education	25
44	44011	1	1	0	-.81	-2.9200001	.88	0	1	0	.30000001	.72222221	1	0	0	-.72908062	1	0	0	0	0	700.0625	0	0	5. 5 or more	0. no education	0. no education	35
45	45012	1	1	0	-1.11	-1.8	-.25	0	0	0	.2857143	1	1	0	0	-.29170331	0	0	1	0	0	669.625	0	1	3. 3	0. no education	0. no education	30
45	45010	1	1	0	-1.79	-1.28	-1.63	0	0	0	.2857143	1	1	0	0	.059278991	0	0	0	1	0	547.875	0	1	2. 2	2. some upper primary (6 to 8)	3. some scndry (9 to 10) senior (11 to 12) or more	26
45	45008	1	1	1	-4.0500002	-4.2600002	-2.8299999	1	1	1	.2857143	1	1	0	0	-.38308486	0	1	0	0	0	517.4375	0	0	3. 3	0. no education	0. no education	35
45	45015	1	1	0	-2.53	-.86000001	-2.98	1	0	1	.2857143	1	1	0	0	-.5124926	0	1	0	0	0	487	0	0	2. 2	0. no education	3. some scndry (9 to 10) senior (11 to 12) or more	26
45	45001	1	1	0	-4.3499999	-5.77	-1.87	1	1	0	.2857143	1	1	0	0	.290802	0	0	0	1	0	517.4375	1	0	4. 4	0. no education	0. no education	27
45	45020	1	1	0	-3.6700001	-4.1799998	-2.29	1	1	1	.2857143	1	1	0	0	-.67263788	1	0	0	0	0	547.875	1	0	5. 5 or more	0. no education	0. no education	35
45	45009	1	1	1	-.88	-1.5599999	-.15000001	0	0	0	.2857143	1	1	0	0	-.58934641	0	1	0	0	0	608.75	0	1	3. 3	0. no education	0. no education	33
45	45019	1	1	0	-3.5999999	-3.99	-1.98	1	1	0	.2857143	1	1	0	0	-.21524738	0	0	1	0	0	456.5625	0	1	2. 2	0. no education	2. some upper primary (6 to 8)	28
45	45014	1	1	1	-2.3199999	-4.3600001	-.12	1	1	0	.2857143	1	1	0	0	-.34085739	0	0	1	0	0	547.875	0	0	5. 5 or more	0. no education	1. some primary (1 to 5)	31
45	45005	1	1	0	-2.3499999	-.99000001	-2.5899999	1	0	1	.2857143	1	1	0	0	.26264942	0	0	0	1	0	578.3125	0	0	4. 4	0. no education	3. some scndry (9 to 10) senior (11 to 12) or more	26
45	45004	1	1	0	-3.5799999	-3.3499999	-2.8299999	1	1	1	.2857143	1	1	0	0	-.60216618	1	0	0	0	0	578.3125	0	0	3. 3	0. no education	2. some upper primary (6 to 8)	27
45	45006	1	1	0	-4.6199999	-4.46	-3.51	1	1	1	.2857143	1	1	0	0	-.54323018	0	1	0	0	0	426.125	0	0	3. 3	0. no education	2. some upper primary (6 to 8)	26
45	45002	1	1	1	-3.1800001	-3.1500001	-2.0999999	1	1	1	.2857143	1	1	0	0	-.86098164	1	0	0	0	0	639.1875	1	1	5. 5 or more	0. no education	0. no education	31
45	45017	1	1	0	-2.29	-1.79	-1.95	1	0	0	.2857143	1	1	0	0	-.73157388	1	0	0	0	0	547.875	0	1	4. 4	0. no education	0. no education	35
45	45016	1	1	1	-1	-1.62	-.33000001	0	0	0	.2857143	1	1	0	0	2.7792156	0	0	0	0	1	547.875	1	1	3. 3	0. no education	0. no education	30
45	45018	1	1	0	-2.78	-1.61	-2.74	1	0	1	.2857143	1	1	0	0	-.59967285	1	0	0	0	0	395.6875	1	1	4. 4	0. no education	2. some upper primary (6 to 8)	25
45	45013	1	1	0	-.70999998	-1.36	-.039999999	0	0	0	.2857143	1	1	0	0	-.034192286	0	0	0	1	0	639.1875	0	1	1. 1	2. some upper primary (6 to 8)	0. no education	24
45	45007	1	1	1	-2.96	-2.1900001	-2.5599999	1	1	1	.2857143	1	1	0	0	-.73157388	1	0	0	0	0	426.125	0	1	1. 1	0. no education	3. some scndry (9 to 10) senior (11 to 12) or more	23
45	45003	1	1	0	-2.6400001	-2.24	-2.1300001	1	1	1	.2857143	1	1	0	0	.10974691	0	0	0	1	0	669.625	1	0	5. 5 or more	0. no education	2. some upper primary (6 to 8)	25
46	46005	1	1	0	-2.2	-1.25	-2.1700001	1	0	1	.60000002	1	1	0	0	-.59967285	1	0	0	0	0	578.3125	0	1	2. 2	0. no education	2. some upper primary (6 to 8)	30
46	46008	1	1	1	-.28999999	-2.48	1.17	0	1	0	.60000002	1	1	0	0	-.73157388	1	0	0	0	0	547.875	0	1	1. 1	0. no education	0. no education	25
46	46015	1	1	0	-.91000003	-3.04	.75999999	0	1	0	.60000002	1	1	0	0	.0076316395	0	0	0	1	0	517.4375	0	1	2. 2	2. some upper primary (6 to 8)	2. some upper primary (6 to 8)	25
46	46018	1	1	1	-4.0799999	-3.3900001	-3.3299999	1	1	1	.60000002	1	1	0	0	-.72908062	1	0	0	0	0	517.4375	0	1	4. 4	0. no education	1. some primary (1 to 5)	36
46	46006	1	1	0	-5.0799999	-4.9699998	-3.5699999	1	1	1	.60000002	1	1	0	0	-.38308486	0	1	0	0	0	517.4375	0	1	2. 2	3. some scndry (9 to 10) senior (11 to 12) or more	0. no education	20
46	46009	1	1	0	-1.9400001	-4.4499998	.62	0	1	0	.60000002	1	1	0	0	-.59967285	1	0	0	0	0	700.0625	0	1	3. 3	2. some upper primary (6 to 8)	1. some primary (1 to 5)	25
46	46013	1	1	0	-1.1	-2.28	-.0099999998	0	1	0	.60000002	1	1	0	0	-.67652667	1	0	0	0	0	608.75	0	0	2. 2	0. no education	2. some upper primary (6 to 8)	25
46	46011	1	1	0	-3.9200001	-5.1100001	-1.48	1	1	0	.60000002	1	1	0	0	-.59967285	1	0	0	0	0	639.1875	0	1	2. 2	0. no education	0. no education	28
46	46020	1	1	1	-3.5999999	-4.8000002	-1.21	1	1	0	.60000002	1	1	0	0	-.47026515	0	1	0	0	0	487	0	1	1. 1	3. some scndry (9 to 10) senior (11 to 12) or more	0. no education	24
46	46016	1	1	0	-4.71	-4.96	-3.46	1	1	1	.60000002	1	1	0	0	-.25118384	0	0	1	0	0	669.625	0	0	1. 1	0. no education	2. some upper primary (6 to 8)	24
46	46012	1	1	1	-3.1600001	-3.8199999	-1.6799999	1	1	0	.60000002	1	1	0	0	-.38059157	0	0	1	0	0	456.5625	1	0	1. 1	2. some upper primary (6 to 8)	0. no education	21
46	46004	1	1	0	-2.9100001	-4.8600001	-.31	1	1	0	.60000002	1	1	0	0	-.59967285	1	0	0	0	0	426.125	0	0	5. 5 or more	0. no education	0. no education	35
46	46001	1	1	0	-1.3200001	-1.99	-.51999998	0	0	0	.60000002	1	1	0	0	-.58934641	0	1	0	0	0	517.4375	0	1	1. 1	1. some primary (1 to 5)	0. no education	21
46	46019	1	1	0	-3.76	-5.3600001	-1.3200001	1	1	0	.60000002	1	1	0	0	-.59967285	1	0	0	0	0	547.875	0	0	2. 2	0. no education	0. no education	25
46	46003	1	1	1	-1.9400001	-3.3399999	-.33000001	0	1	0	.60000002	1	1	0	0	-.5124926	0	1	0	0	0	547.875	0	1	1. 1	0. no education	2. some upper primary (6 to 8)	25
46	46017	1	1	0	-3.6099999	-5.29	-1.15	1	1	0	.60000002	1	1	0	0	-.59967285	1	0	0	0	0	547.875	0	0	1. 1	2. some upper primary (6 to 8)	3. some scndry (9 to 10) senior (11 to 12) or more	24
46	46014	1	1	1	.11	-3.3499999	2.29	0	1	0	.60000002	1	1	0	0	-.59967285	1	0	0	0	0	639.1875	0	0	5. 5 or more	0. no education	2. some upper primary (6 to 8)	32
46	46010	1	1	0	-.54000002	-2.3599999	.74000001	0	1	0	.60000002	1	1	0	0	-.59967285	1	0	0	0	0	517.4375	0	0	3. 3	0. no education	3. some scndry (9 to 10) senior (11 to 12) or more	30
46	46007	1	1	1	-3.25	-.33000001	-4.2399998	1	0	1	.60000002	1	1	0	0	-.58934641	0	1	0	0	0	426.125	0	1	2. 2	0. no education	1. some primary (1 to 5)	28
47	47014	1	1	0	-2.5	-1	-2.8	1	0	1	.34999999	1	1	0	0	-.38059157	0	0	1	0	0	517.4375	1	1	1. 1	0. no education	0. no education	30
47	47015	1	1	0	-1.45	-.47	-1.73	0	0	0	.34999999	1	1	0	0	.10803521	0	0	0	1	0	395.6875	1	1	1. 1	2. some upper primary (6 to 8)	3. some scndry (9 to 10) senior (11 to 12) or more	23
47	47009	1	1	0	-.63999999	-.92000002	-.28	0	0	0	.34999999	1	1	0	0	-.28921005	0	0	1	0	0	578.3125	1	1	5. 5 or more	2. some upper primary (6 to 8)	3. some scndry (9 to 10) senior (11 to 12) or more	32
47	47013	1	1	0	-3.3599999	-1.95	-3.48	1	0	1	.34999999	1	1	0	0	-.45744538	0	1	0	0	0	547.875	1	0	1. 1	0. no education	2. some upper primary (6 to 8)	23
47	47006	1	1	0	-2.48	-1.5700001	-2.3800001	1	0	1	.34999999	1	1	0	0	.0038339233	0	0	0	1	0	365.25	1	0	2. 2	0. no education	0. no education	30
47	47011	1	1	0	-1.5	-2.27	-.54000002	0	1	0	.34999999	1	1	0	0	-.45744538	0	1	0	0	0	578.3125	1	1	4. 4	0. no education	0. no education	29
47	47010	1	1	0	-2.72	-1.8	-2.51	1	0	1	.34999999	1	1	0	0	-.38059157	0	0	1	0	0	395.6875	1	1	1. 1	2. some upper primary (6 to 8)	2. some upper primary (6 to 8)	24
47	47019	1	1	0	-2.05	-.22	-2.7	1	0	1	.34999999	1	1	0	0	-.20202976	0	0	0	1	0	426.125	0	0	1. 1	1. some primary (1 to 5)	2. some upper primary (6 to 8)	24
47	47018	1	1	0	-2.4300001	-2.02	-2.0799999	1	1	1	.34999999	1	1	0	0	-.59967285	1	0	0	0	0	487	0	0	1. 1	0. no education	2. some upper primary (6 to 8)	25
47	47008	1	1	0	-3.8800001	-4.1300001	-2.3599999	1	1	1	.34999999	1	1	0	0	-.60216618	1	0	0	0	0	578.3125	1	1	5. 5 or more	0. no education	0. no education	35
47	47020	1	1	1	-2.3099999	-1.8200001	-1.92	1	0	0	.34999999	1	1	0	0	-.73157388	1	0	0	0	0	700.0625	0	0	3. 3	2. some upper primary (6 to 8)	2. some upper primary (6 to 8)	30
47	47004	1	1	0	-1.79	-1.36	-1.51	0	0	0	.34999999	1	1	0	0	-.73157388	1	0	0	0	0	639.1875	0	1	1. 1	2. some upper primary (6 to 8)	0. no education	23
47	47016	1	1	1	-2.1099999	-1.33	-1.9400001	1	0	0	.34999999	1	1	0	0	-.4954716	0	1	0	0	0	700.0625	0	1	2. 2	2. some upper primary (6 to 8)	2. some upper primary (6 to 8)	27
47	47005	1	1	1	-1.34	-2.21	-.23999999	0	1	0	.34999999	1	1	1	0	1.6361064	0	0	0	0	1	700.0625	0	1	2. 2	1. some primary (1 to 5)	1. some primary (1 to 5)	25
47	47017	1	1	0	-1.71	-2.54	-.63999999	0	1	0	.34999999	1	1	0	0	-.19890302	0	0	0	1	0	487	0	1	2. 2	1. some primary (1 to 5)	2. some upper primary (6 to 8)	27
47	47002	1	1	0	-2.25	-1.72	-1.91	1	0	0	.34999999	1	1	0	0	-.59967285	1	0	0	0	0	669.625	0	0	2. 2	0. no education	3. some scndry (9 to 10) senior (11 to 12) or more	25
47	47012	1	1	1	-1.8099999	-1.91	-1.14	0	0	0	.34999999	1	1	0	0	-.14698255	0	0	0	1	0	639.1875	1	1	4. 4	2. some upper primary (6 to 8)	2. some upper primary (6 to 8)	28
47	47001	1	1	0	-2.48	-2.9200001	-1.3	1	1	0	.34999999	1	1	0	0	-.80842769	1	0	0	0	0	669.625	0	1	4. 4	0. no education	0. no education	30
47	47003	1	1	1	-.31	.36000001	-.64999998	0	0	0	.34999999	1	1	0	0	-.59967285	1	0	0	0	0	456.5625	0	1	1. 1	3. some scndry (9 to 10) senior (11 to 12) or more	2. some upper primary (6 to 8)	21
47	47007	1	1	0	-1.92	-1.23	-1.86	0	0	0	.34999999	1	1	0	0	-.38059157	0	0	1	0	0	517.4375	1	0	3. 3	0. no education	2. some upper primary (6 to 8)	34
48	48012	1	1	1	-2.8099999	-1.4400001	-2.9400001	1	0	1	.5	.94999999	0	1	0	3.2571597	0	0	0	0	1	639.1875	0	0	1. 1	3. some scndry (9 to 10) senior (11 to 12) or more	3. some scndry (9 to 10) senior (11 to 12) or more	22
48	48015	1	1	0	-2.48	-4.1900001	-.51999998	1	1	0	.5	.94999999	1	0	0	-.74949169	1	0	0	0	0	639.1875	0	0	2. 2	3. some scndry (9 to 10) senior (11 to 12) or more	3. some scndry (9 to 10) senior (11 to 12) or more	25
48	48007	1	1	0	-4.0500002	-2.5999999	-3.8199999	1	1	1	.5	.94999999	1	0	0	-.73157388	1	0	0	0	0	639.1875	0	1	4. 4	0. no education	1. some primary (1 to 5)	27
48	48003	1	1	1	-1.7	-2.55	-.62	0	1	0	.5	.94999999	1	0	0	.54030252	0	0	0	0	1	547.875	0	1	1. 1	1. some primary (1 to 5)	3. some scndry (9 to 10) senior (11 to 12) or more	25
48	48020	1	1	1	-2.8	-1.96	-2.5	1	0	1	.5	.94999999	1	0	0	-.67652667	1	0	0	0	0	578.3125	0	1	2. 2	3. some scndry (9 to 10) senior (11 to 12) or more	0. no education	24
48	48017	1	1	0	-4.8200002	-4.5500002	-3.95	1	1	1	.5	.94999999	1	0	0	-.58934641	0	1	0	0	0	547.875	0	0	1. 1	0. no education	0. no education	22
48	48014	1	1	1	-4.4099998	-4.2600002	-3.1099999	1	1	1	.5	.94999999	1	0	0	-.38059157	0	0	1	0	0	639.1875	0	1	2. 2	2. some upper primary (6 to 8)	2. some upper primary (6 to 8)	22
48	48002	1	1	0	-1.1900001	-2.76	.2	0	1	0	.5	.94999999	1	0	0	-.67652667	1	0	0	0	0	639.1875	0	0	1. 1	2. some upper primary (6 to 8)	3. some scndry (9 to 10) senior (11 to 12) or more	35
48	48013	1	1	1	-.83999997	-1.66	-.079999998	0	0	0	.5	.94999999	1	0	0	-.80842769	1	0	0	0	0	395.6875	0	0	3. 3	0. no education	3. some scndry (9 to 10) senior (11 to 12) or more	30
48	48010	1	1	1	-.95999998	-1.36	-.41	0	0	0	.5	.94999999	1	0	0	-.74949169	1	0	0	0	0	365.25	0	0	2. 2	0. no education	1. some primary (1 to 5)	28
48	48001	1	1	1	-2.26	-5.4699998	.94999999	1	1	0	.5	.94999999	1	0	0	.36476469	0	0	0	0	1	547.875	0	0	4. 4	3. some scndry (9 to 10) senior (11 to 12) or more	3. some scndry (9 to 10) senior (11 to 12) or more	32
48	48009	1	1	1	-2.27	-.43000001	-2.8399999	1	0	1	.5	.94999999	1	0	0	-.38059157	0	0	1	0	0	547.875	0	0	3. 3	0. no education	2. some upper primary (6 to 8)	35
48	48005	1	1	0	-2.0699999	-1.85	-1.53	1	0	0	.5	.94999999	1	0	0	-.20242763	0	0	0	1	0	639.1875	0	1	3. 3	0. no education	0. no education	23
48	48004	1	1	0	-3.3699999	-2.5599999	-2.8699999	1	1	1	.5	.94999999	1	0	0	-.53041041	0	1	0	0	0	426.125	0	1	4. 4	0. no education	3. some scndry (9 to 10) senior (11 to 12) or more	30
48	48016	1	1	1	-1.89	.050000001	-2.6800001	0	0	1	.5	.94999999	1	0	0	-1.0108005	1	0	0	0	0	426.125	0	1	5. 5 or more	0. no education	0. no education	35
48	48011	1	1	1	-2.5999999	-1.99	-2.3399999	1	0	1	.5	.94999999	1	0	0	-.80842769	1	0	0	0	0	547.875	0	0	5. 5 or more	0. no education	0. no education	28
48	48019	1	1	1	-1.84	-.27000001	-2.3900001	0	0	1	.5	.94999999	1	0	0	-.65981811	1	0	0	0	0	365.25	0	1	4. 4	0. no education	1. some primary (1 to 5)	29
48	48018	1	1	0	-2.9100001	-3.03	-1.99	1	1	0	.5	.94999999	1	0	0	-.93783545	1	0	0	0	0	456.5625	0	0	4. 4	0. no education	0. no education	30
48	48008	1	1	0	-.67000002	-.85000002	-.37	0	0	0	.5	.94999999	1	0	0	.71755987	0	0	0	0	1	517.4375	0	0	1. 1	1. some primary (1 to 5)	3. some scndry (9 to 10) senior (11 to 12) or more	25
49	49019	1	1	1	-2.8900001	-2.72	-1.9299999	1	1	0	.31578946	.77777779	1	0	0	.64241779	0	0	0	0	1	365.25	0	1	1. 1	0. no education	1. some primary (1 to 5)	23
49	49014	1	1	1	-3.21	-2.0699999	-3.02	1	1	1	.31578946	.77777779	0	1	0	.59951979	0	0	0	0	1	578.3125	0	1	1. 1	0. no education	0. no education	19
49	49013	1	1	1	-3.3	-4.8000002	-.81999999	1	1	0	.31578946	.77777779	1	0	0	-.67652667	1	0	0	0	0	700.0625	0	1	4. 4	0. no education	0. no education	30
49	49008	1	1	0	-2.3599999	-1.4400001	-2.28	1	0	1	.31578946	.77777779	1	0	0	-.59967285	1	0	0	0	0	639.1875	0	0	5. 5 or more	0. no education	1. some primary (1 to 5)	35
49	49017	1	1	1	-1.05	-.94	-.75999999	0	0	0	.31578946	.77777779	0	1	0	4.7904506	0	0	0	0	1	669.625	0	0	3. 3	1. some primary (1 to 5)	3. some scndry (9 to 10) senior (11 to 12) or more	22
49	49002	1	1	1	-1.5599999	-2.4100001	-.5	0	1	0	.31578946	.77777779	1	0	0	-.019660827	0	0	0	1	0	669.625	0	0	5. 5 or more	0. no education	0. no education	32
49	49006	1	1	0	-3.1900001	-.97000003	-3.8199999	1	0	1	.31578946	.77777779	1	0	0	-.54711896	0	1	0	0	0	487	0	0	3. 3	0. no education	3. some scndry (9 to 10) senior (11 to 12) or more	30
49	49012	1	1	1	-1.46	-2.0799999	-.56999999	0	1	0	.31578946	.77777779	0	1	0	.80827463	0	0	0	0	1	365.25	0	0	2. 2	1. some primary (1 to 5)	3. some scndry (9 to 10) senior (11 to 12) or more	25
49	49018	1	1	1	-1.71	-2.5799999	-.58999997	0	1	0	.31578946	.77777779	1	0	0	-.38308486	0	1	0	0	0	669.625	0	0	3. 3	0. no education	0. no education	32
49	49003	1	1	1	-1.08	-.98000002	-.80000001	0	0	0	.31578946	.77777779	1	0	0	-.38059157	0	0	1	0	0	700.0625	0	1	1. 1	2. some upper primary (6 to 8)	3. some scndry (9 to 10) senior (11 to 12) or more	25
49	49010	1	1	1	-3.8800001	-3.46	-3.24	1	1	1	.31578946	.77777779	1	0	0	.0076316395	0	0	0	1	0	639.1875	0	0	5. 5 or more	0. no education	2. some upper primary (6 to 8)	30
49	49011	1	1	1	-3.3099999	-5.25	-.43000001	1	1	0	.31578946	.77777779	1	0	0	-.20202976	0	0	0	1	0	395.6875	0	0	5. 5 or more	0. no education	3. some scndry (9 to 10) senior (11 to 12) or more	35
49	49007	1	1	1	-2.6700001	-3.3499999	-1.25	1	1	0	.31578946	.77777779	1	0	0	-.93394661	1	0	0	0	0	639.1875	0	1	3. 3	0. no education	3. some scndry (9 to 10) senior (11 to 12) or more	24
49	49016	1	1	1	-3.8499999	-3.0799999	-3.4100001	1	1	1	.31578946	.77777779	1	0	0	-.58934641	0	1	0	0	0	700.0625	1	0	1. 1	0. no education	3. some scndry (9 to 10) senior (11 to 12) or more	20
49	49001	1	1	0	-2.5799999	-3.3499999	-1.3099999	1	1	0	.31578946	.77777779	0	1	0	.60201311	0	0	0	0	1	639.1875	0	0	2. 2	0. no education	0. no education	23
49	49004	1	1	1	-.07	.1	-.18000001	0	0	0	.31578946	.77777779	1	0	0	-.74949169	1	0	0	0	0	395.6875	0	1	2. 2	0. no education	0. no education	35
49	49005	1	1	1	-1.87	-1.6799999	-1.39	0	0	0	.31578946	.77777779	1	0	0	-.25118384	0	0	1	0	0	639.1875	0	1	1. 1	0. no education	2. some upper primary (6 to 8)	26
50	50019	1	1	1	-.57999998	-.64999998	-.34	0	0	0	.15000001	.94444442	1	0	0	-.86098164	1	0	0	0	0	700.0625	0	0	4. 4	0. no education	3. some scndry (9 to 10) senior (11 to 12) or more	32
50	50015	1	1	0	-3.53	-2.1700001	-3.3499999	1	1	1	.15000001	.94444442	1	0	0	.55061513	0	0	0	0	1	639.1875	0	1	3. 3	2. some upper primary (6 to 8)	2. some upper primary (6 to 8)	26
50	50011	1	1	0	-1.28	-3.6300001	.66000003	0	1	0	.15000001	.94444442	1	0	0	.055481274	0	0	0	1	0	608.75	0	0	1. 1	3. some scndry (9 to 10) senior (11 to 12) or more	3. some scndry (9 to 10) senior (11 to 12) or more	24
50	50010	1	1	0	-1.49	-1.63	-.99000001	0	0	0	.15000001	.94444442	1	0	0	-.36814988	0	0	1	0	0	426.125	0	1	2. 2	2. some upper primary (6 to 8)	3. some scndry (9 to 10) senior (11 to 12) or more	27
50	50013	1	1	1	-3.6700001	-2.5999999	-3.23	1	1	1	.15000001	.94444442	1	0	0	-.14906856	0	0	0	1	0	669.625	1	1	4. 4	0. no education	1. some primary (1 to 5)	30
50	50020	1	1	0	-2.8099999	.19	-4.21	1	0	1	.15000001	.94444442	1	0	0	-.38059157	0	0	1	0	0	700.0625	0	0	2. 2	0. no education	3. some scndry (9 to 10) senior (11 to 12) or more	25
50	50001	1	1	0	-2.3399999	.1	-3.3399999	1	0	1	.15000001	.94444442	1	0	0	.67330027	0	0	0	0	1	395.6875	0	1	3. 3	2. some upper primary (6 to 8)	3. some scndry (9 to 10) senior (11 to 12) or more	29
50	50006	1	1	0	-4.6799998	-4.4499998	-3.8299999	1	1	1	.15000001	.94444442	1	0	0	-.79171914	1	0	0	0	0	669.625	0	0	5. 5 or more	0. no education	3. some scndry (9 to 10) senior (11 to 12) or more	30
50	50017	1	1	1	-1.38	-1.8	-.69999999	0	0	0	.15000001	.94444442	1	0	0	.18868673	0	0	0	1	0	395.6875	0	1	2. 2	0. no education	3. some scndry (9 to 10) senior (11 to 12) or more	27
50	50008	1	1	0	-2.51	-2.48	-1.8099999	1	1	0	.15000001	.94444442	1	0	0	.67330027	0	0	0	0	1	639.1875	0	0	4. 4	2. some upper primary (6 to 8)	3. some scndry (9 to 10) senior (11 to 12) or more	29
50	50003	1	1	0	-1.53	-4.4899998	1.05	0	1	0	.15000001	.94444442	1	0	0	-.5124926	0	1	0	0	0	700.0625	0	0	3. 3	0. no education	3. some scndry (9 to 10) senior (11 to 12) or more	30
50	50018	1	1	0	-3.3900001	-2.4400001	-3.1099999	1	1	1	.15000001	.94444442	1	0	0	-.4535566	0	1	0	0	0	395.6875	0	0	2. 2	0. no education	3. some scndry (9 to 10) senior (11 to 12) or more	20
50	50012	1	1	0	-.87	-1.42	-.25	0	0	0	.15000001	.94444442	1	0	0	-.019660827	0	0	0	1	0	578.3125	0	1	1. 1	0. no education	3. some scndry (9 to 10) senior (11 to 12) or more	23
50	50005	1	1	1	-1.17	-.66000003	-1.17	0	0	0	.15000001	.94444442	1	0	0	-.47026515	0	1	0	0	0	487	0	0	1. 1	2. some upper primary (6 to 8)	2. some upper primary (6 to 8)	21
50	50014	1	1	0	-2.8900001	-4.6500001	-.66000003	1	1	0	.15000001	.94444442	1	0	0	.23915465	0	0	0	1	0	700.0625	1	0	5. 5 or more	0. no education	2. some upper primary (6 to 8)	40
50	50007	1	1	1	-1.1	-1.4400001	-.50999999	0	0	0	.15000001	.94444442	1	0	0	.49417242	0	0	0	0	1	639.1875	0	0	3. 3	0. no education	3. some scndry (9 to 10) senior (11 to 12) or more	34
50	50002	1	1	0	-2.47	-3.4300001	-1.1	1	1	0	.15000001	.94444442	1	0	0	-.73157388	1	0	0	0	0	547.875	0	0	3. 3	0. no education	0. no education	30
50	50009	1	1	0	-2.4200001	-.47	-3.0599999	1	0	1	.15000001	.94444442	0	1	0	4.2919154	0	0	0	0	1	487	0	0	2. 2	3. some scndry (9 to 10) senior (11 to 12) or more	3. some scndry (9 to 10) senior (11 to 12) or more	27
51	51015	1	1	1	-.85000002	-1.3200001	-.20999999	0	0	0	.1	.89999998	0	0	0	2.4187355	0	0	0	0	1	700.0625	0	0	1. 1	1. some primary (1 to 5)	1. some primary (1 to 5)	23
51	51017	1	1	0	-2.75	-3.49	-1.4	1	1	0	.1	.89999998	1	0	0	-.38059157	0	0	1	0	0	700.0625	0	0	4. 4	0. no education	2. some upper primary (6 to 8)	34
51	51011	1	1	0	-2.23	-1.91	-1.76	1	0	0	.1	.89999998	1	0	0	.10974691	0	0	0	1	0	365.25	0	0	3. 3	0. no education	3. some scndry (9 to 10) senior (11 to 12) or more	25
51	51003	1	1	0	-2.8399999	-3	-1.79	1	1	0	.1	.89999998	1	0	0	-1.0108005	1	0	0	0	0	547.875	0	1	5. 5 or more	0. no education	2. some upper primary (6 to 8)	40
51	51010	1	1	1	-1.99	-3.03	-.69	0	1	0	.1	.89999998	1	0	0	-.38308486	0	1	0	0	0	456.5625	0	0	1. 1	3. some scndry (9 to 10) senior (11 to 12) or more	3. some scndry (9 to 10) senior (11 to 12) or more	25
51	51013	1	1	0	.11	.44999999	-.07	0	0	0	.1	.89999998	1	0	0	1.3013697	0	0	0	0	1	456.5625	0	0	1. 1	0. no education	3. some scndry (9 to 10) senior (11 to 12) or more	22
51	51004	1	1	1	-1.51	-2.48	-.41	0	1	0	.1	.89999998	1	0	0	-.38308486	0	1	0	0	0	639.1875	0	0	1. 1	3. some scndry (9 to 10) senior (11 to 12) or more	3. some scndry (9 to 10) senior (11 to 12) or more	20
51	51014	1	1	0	.0099999998	-1.96	1.3	0	0	0	.1	.89999998	1	0	0	.10974691	0	0	0	1	0	639.1875	0	0	2. 2	0. no education	3. some scndry (9 to 10) senior (11 to 12) or more	25
51	51009	1	1	1	-2.02	-4.5500002	.56999999	1	1	0	.1	.89999998	1	0	0	.13074839	0	0	0	1	0	547.875	0	1	1. 1	0. no education	3. some scndry (9 to 10) senior (11 to 12) or more	20
51	51008	1	1	1	-.40000001	-4.3800001	2.4100001	0	1	0	.1	.89999998	0	1	1	4.7939482	0	0	0	0	1	547.875	0	1	1. 1	3. some scndry (9 to 10) senior (11 to 12) or more	1. some primary (1 to 5)	22
51	51016	1	1	1	-1.73	-4.2600002	.60000002	0	1	0	.1	.89999998	1	0	0	-.03210254	0	0	0	1	0	517.4375	0	0	1. 1	1. some primary (1 to 5)	3. some scndry (9 to 10) senior (11 to 12) or more	23
51	51018	1	1	1	-1.35	-1.17	-1.08	0	0	0	.1	.89999998	1	0	0	-.4535566	0	1	0	0	0	365.25	0	1	4. 4	3. some scndry (9 to 10) senior (11 to 12) or more	2. some upper primary (6 to 8)	32
51	51005	1	1	0	-1.7	-1.97	-1.03	0	0	0	.1	.89999998	1	0	0	.76426917	0	0	0	0	1	547.875	0	1	1. 1	1. some primary (1 to 5)	1. some primary (1 to 5)	23
51	51020	1	1	0	-.56999999	-1.83	.38	0	0	0	.1	.89999998	1	0	0	-.4535566	0	1	0	0	0	426.125	0	0	4. 4	0. no education	3. some scndry (9 to 10) senior (11 to 12) or more	32
51	51006	1	1	1	-1.3	.31	-1.91	0	0	0	.1	.89999998	1	0	0	-.38308486	0	1	0	0	0	487	0	0	2. 2	0. no education	1. some primary (1 to 5)	25
51	51001	1	1	1	-.75	-.38999999	-.79000002	0	0	0	.1	.89999998	1	0	0	-.31170714	0	0	1	0	0	365.25	0	1	1. 1	3. some scndry (9 to 10) senior (11 to 12) or more	2. some upper primary (6 to 8)	18
52	52015	1	1	0	-.44	-.47	-.28999999	0	0	0	.1	.84210527	1	0	0	-.38059157	0	0	1	0	0	487	0	0	1. 1	1. some primary (1 to 5)	3. some scndry (9 to 10) senior (11 to 12) or more	20
52	52002	1	1	0	-1.73	-.47	-2.0599999	0	0	1	.1	.84210527	0	1	0	4.4976258	0	0	0	0	1	487	0	0	4. 4	3. some scndry (9 to 10) senior (11 to 12) or more	3. some scndry (9 to 10) senior (11 to 12) or more	30
52	52013	1	1	0	-2.72	-.47	-3.45	1	0	1	.1	.84210527	1	0	0	-.1217761	0	0	0	1	0	547.875	0	0	5. 5 or more	1. some primary (1 to 5)	1. some primary (1 to 5)	30
52	52016	1	1	1	.43000001	3.4000001	-1.5700001	0	0	0	.1	.84210527	1	0	0	-.41861778	0	1	0	0	0	426.125	0	1	2. 2	0. no education	3. some scndry (9 to 10) senior (11 to 12) or more	32
52	52011	1	1	1	-1.27	-1.14	-.94	0	0	0	.1	.84210527	1	0	0	-.38059157	0	0	1	0	0	608.75	0	0	4. 4	0. no education	0. no education	35
52	52010	1	1	1	-2.1900001	-1.23	-2.25	1	0	1	.1	.84210527	1	0	0	-.73157388	1	0	0	0	0	517.4375	0	0	3. 3	0. no education	1. some primary (1 to 5)	27
52	52009	1	1	1	-4.1799998	-3.0899999	-3.96	1	1	1	.1	.84210527	1	0	0	.10974691	0	0	0	1	0	669.625	0	0	1. 1	2. some upper primary (6 to 8)	3. some scndry (9 to 10) senior (11 to 12) or more	24
52	52018	1	1	0	-.52999997	2.3599999	-2.3699999	0	0	1	.1	.84210527	1	0	0	-.4535566	0	1	0	0	0	487	0	1	2. 2	0. no education	3. some scndry (9 to 10) senior (11 to 12) or more	28
52	52007	1	1	0	-1.49	-1.05	-1.38	0	0	0	.1	.84210527	1	0	0	-.25118384	0	0	1	0	0	487	0	0	2. 2	3. some scndry (9 to 10) senior (11 to 12) or more	1. some primary (1 to 5)	24
52	52014	1	1	1	-2.6600001	-2.6800001	-1.66	1	1	0	.1	.84210527	1	0	0	-.2536771	0	0	1	0	0	700.0625	0	1	2. 2	0. no education	0. no education	26
52	52006	1	1	1	-2.55	-2.6900001	-1.77	1	1	0	.1	.84210527	0	0	0	1.0654508	0	0	0	0	1	547.875	0	0	5. 5 or more	1. some primary (1 to 5)	1. some primary (1 to 5)	36
52	52005	1	1	1	-2.5899999	-.93000001	-2.97	1	0	1	.1	.84210527	1	0	0	-.16400355	0	0	0	1	0	547.875	1	1	5. 5 or more	2. some upper primary (6 to 8)	1. some primary (1 to 5)	38
52	52012	1	1	1	-1.79	-.47	-2.1199999	0	0	1	.1	.84210527	1	0	0	-.5124926	0	1	0	0	0	547.875	0	0	5. 5 or more	0. no education	0. no education	34
52	52001	1	1	1	-1.27	-1.97	-.47	0	0	0	.1	.84210527	1	0	0	2.5539668	0	0	0	0	1	547.875	0	1	2. 2	3. some scndry (9 to 10) senior (11 to 12) or more	3. some scndry (9 to 10) senior (11 to 12) or more	19
52	52008	1	1	1	-3.6600001	-1.29	-4.0999999	1	0	1	.1	.84210527	1	0	0	-.32414883	0	0	1	0	0	669.625	0	1	2. 2	2. some upper primary (6 to 8)	3. some scndry (9 to 10) senior (11 to 12) or more	20
52	52019	1	1	1	-1.87	-2.7	-.63999999	0	1	0	.1	.84210527	1	0	0	-.45744538	0	1	0	0	0	669.625	0	1	1. 1	0. no education	3. some scndry (9 to 10) senior (11 to 12) or more	21
52	52017	1	1	1	-1.26	.22	-1.83	0	0	0	.1	.84210527	1	0	0	-.59967285	1	0	0	0	0	426.125	0	0	1. 1	0. no education	3. some scndry (9 to 10) senior (11 to 12) or more	26
52	52004	1	1	0	-1.53	-2.3599999	-.54000002	0	1	0	.1	.84210527	1	0	0	-.1217761	0	0	0	1	0	487	0	1	1. 1	0. no education	0. no education	22
52	52003	1	1	1	-1.11	.81999999	-2.0999999	0	0	1	.1	.84210527	0	1	0	2.398335	0	0	0	0	1	578.3125	0	0	5. 5 or more	0. no education	1. some primary (1 to 5)	35
53	53018	1	1	0	-1.3099999	-2.5799999	-.14	0	1	0	.40000001	1	1	0	0	.10974691	0	0	0	1	0	547.875	0	0	2. 2	2. some upper primary (6 to 8)	3. some scndry (9 to 10) senior (11 to 12) or more	30
53	53010	1	1	1	-3.1900001	-.64999998	-4.0799999	1	0	1	.40000001	1	1	0	0	-.5124926	0	1	0	0	0	700.0625	0	0	3. 3	0. no education	0. no education	26
53	53009	1	1	1	-3.0599999	-3.55	-1.61	1	1	0	.40000001	1	1	0	0	-.5124926	0	1	0	0	0	608.75	0	1	5. 5 or more	0. no education	0. no education	35
53	53008	1	1	0	-2.8699999	-2.8199999	-1.92	1	1	0	.40000001	1	1	0	0	-.80593443	1	0	0	0	0	639.1875	0	1	3. 3	2. some upper primary (6 to 8)	0. no education	23
53	53015	1	1	1	-1.01	-4.0999999	1.5	0	1	0	.40000001	1	1	0	0	-.67263788	1	0	0	0	0	700.0625	0	1	4. 4	0. no education	0. no education	35
53	53006	1	1	0	-3.9200001	-3.8	-3.04	1	1	1	.40000001	1	1	0	0	-.58934641	0	1	0	0	0	547.875	0	0	5. 5 or more	0. no education	2. some upper primary (6 to 8)	28
53	53005	1	1	0	-2.54	-2.48	-1.86	1	1	0	.40000001	1	1	0	0	-.38059157	0	0	1	0	0	639.1875	0	0	3. 3	0. no education	1. some primary (1 to 5)	25
53	53011	1	1	1	-.94	-3.0699999	.74000001	0	1	0	.40000001	1	1	0	1	.12242372	0	0	0	1	0	547.875	0	1	2. 2	2. some upper primary (6 to 8)	0. no education	28
53	53001	1	1	1	.44	-.93000001	1.17	0	0	0	.40000001	1	1	0	0	-.72908062	1	0	0	0	0	547.875	0	1	1. 1	0. no education	3. some scndry (9 to 10) senior (11 to 12) or more	21
53	53019	1	1	1	-.44	-.38	-.37	0	0	0	.40000001	1	1	0	0	-.67652667	1	0	0	0	0	395.6875	0	0	3. 3	2. some upper primary (6 to 8)	1. some primary (1 to 5)	23
53	53004	1	1	0	-2.1700001	-3.1800001	-.86000001	1	1	0	.40000001	1	1	0	0	-.38059157	0	0	1	0	0	639.1875	0	0	3. 3	0. no education	1. some primary (1 to 5)	26
53	53003	1	1	1	-1.76	-1.99	-1.0599999	0	0	0	.40000001	1	1	0	0	-.87889946	1	0	0	0	0	395.6875	0	1	5. 5 or more	0. no education	3. some scndry (9 to 10) senior (11 to 12) or more	27
53	53014	1	1	1	-4.5999999	-5.1599998	-2.46	1	1	1	.40000001	1	1	0	0	-.38059157	0	0	1	0	0	487	0	1	1. 1	0. no education	0. no education	24
53	53017	1	1	1	.60000002	-2.46	2.45	0	1	0	.40000001	1	1	0	0	1.0885158	0	0	0	0	1	700.0625	0	1	3. 3	3. some scndry (9 to 10) senior (11 to 12) or more	3. some scndry (9 to 10) senior (11 to 12) or more	22
53	53012	1	1	0	-3.25	-3.49	-1.9400001	1	1	0	.40000001	1	1	0	0	-.45744538	0	1	0	0	0	608.75	0	1	2. 2	0. no education	2. some upper primary (6 to 8)	28
53	53002	1	1	1	-3.98	-2.3199999	-4.0900002	1	1	1	.40000001	1	1	0	0	-.66231143	1	0	0	0	0	700.0625	0	0	1. 1	0. no education	0. no education	26
54	54015	1	1	0	-3.8499999	-4.8899999	-1.5599999	1	1	0	.15000001	.94736844	1	0	0	.0076316395	0	0	0	1	0	700.0625	0	1	1. 1	2. some upper primary (6 to 8)	3. some scndry (9 to 10) senior (11 to 12) or more	30
54	54016	1	1	0	-2.5899999	-2.53	-1.7	1	1	0	.15000001	.94736844	1	0	0	-.38059157	0	0	1	0	0	365.25	0	1	5. 5 or more	0. no education	0. no education	36
54	54019	1	1	0	-2.78	-3.49	-1.22	1	1	0	.15000001	.94736844	1	0	0	.81240296	0	0	0	0	1	426.125	0	1	3. 3	0. no education	3. some scndry (9 to 10) senior (11 to 12) or more	22
54	54004	1	1	0	-2.04	-.79000002	-2.28	1	0	1	.15000001	.94736844	0	1	0	1.747679	0	0	0	0	1	700.0625	0	1	2. 2	3. some scndry (9 to 10) senior (11 to 12) or more	3. some scndry (9 to 10) senior (11 to 12) or more	32
54	54007	1	1	1	-5.96	-5.46	-4.73	1	1	1	.15000001	.94736844	1	0	0	.10974691	0	0	0	1	0	700.0625	0	1	5. 5 or more	0. no education	0. no education	32
54	54008	1	1	0	-2.03	1.05	-3.46	1	0	1	.15000001	.94736844	1	0	0	-.34085739	0	0	1	0	0	517.4375	0	0	1. 1	3. some scndry (9 to 10) senior (11 to 12) or more	3. some scndry (9 to 10) senior (11 to 12) or more	21
54	54002	1	1	0	-2.25	-2.02	-1.62	1	1	0	.15000001	.94736844	1	0	0	.085173927	0	0	0	1	0	669.625	0	1	1. 1	0. no education	3. some scndry (9 to 10) senior (11 to 12) or more	23
54	54017	1	1	1	-1.98	-1.17	-1.9400001	0	0	0	.15000001	.94736844	1	0	0	-.38059157	0	0	1	0	0	365.25	0	1	5. 5 or more	0. no education	2. some upper primary (6 to 8)	30
54	54010	1	1	0	-2.6800001	-2.3199999	-2.22	1	1	1	.15000001	.94736844	1	0	0	-.38059157	0	0	1	0	0	547.875	0	0	3. 3	3. some scndry (9 to 10) senior (11 to 12) or more	2. some upper primary (6 to 8)	28
54	54009	1	1	0	-4.4699998	-3.48	-3.8299999	1	1	1	.15000001	.94736844	1	0	0	-.59967285	1	0	0	0	0	639.1875	0	1	4. 4	0. no education	0. no education	35
54	54006	1	1	0	-1.36	-1.04	-1.13	0	0	0	.15000001	.94736844	1	0	0	-.31170714	0	0	1	0	0	669.625	0	0	4. 4	2. some upper primary (6 to 8)	3. some scndry (9 to 10) senior (11 to 12) or more	29
54	54005	1	1	0	-2.3499999	-2.0899999	-1.83	1	1	0	.15000001	.94736844	1	0	0	-.25118384	0	0	1	0	0	456.5625	0	1	1. 1	0. no education	3. some scndry (9 to 10) senior (11 to 12) or more	30
54	54020	1	1	0	-4.8600001	-5.8400002	-2.3099999	1	1	1	.15000001	.94736844	1	0	0	-.50999933	0	1	0	0	0	700.0625	0	1	3. 3	0. no education	0. no education	38
54	54014	1	1	0	-2.5799999	-2.79	-1.73	1	1	0	.15000001	.94736844	1	0	0	-.45744538	0	1	0	0	0	487	0	0	3. 3	0. no education	0. no education	25
54	54011	1	1	1	-1.61	-3.47	.28	0	1	0	.15000001	.94736844	1	0	0	-.12426937	0	0	0	1	0	700.0625	0	1	4. 4	0. no education	2. some upper primary (6 to 8)	24
54	54001	1	1	0	-3.5999999	-1.47	-4	1	0	1	.15000001	.94736844	1	0	0	.64241779	0	0	0	0	1	456.5625	0	1	4. 4	0. no education	1. some primary (1 to 5)	26
54	54003	1	1	0	-2.75	-1.21	-3.0599999	1	0	1	.15000001	.94736844	1	0	0	-.73157388	1	0	0	0	0	547.875	0	0	2. 2	0. no education	0. no education	22
54	54018	1	1	0	-2.1500001	-2.5799999	-1.2	1	1	0	.15000001	.94736844	1	0	0	-.53041041	0	1	0	0	0	669.625	0	0	1. 1	3. some scndry (9 to 10) senior (11 to 12) or more	2. some upper primary (6 to 8)	23
55	55015	1	1	0	-2.28	-2.04	-1.8200001	1	1	0	.1	.55000001	0	1	0	2.6036325	0	0	0	0	1	426.125	0	0	1. 1	2. some upper primary (6 to 8)	1. some primary (1 to 5)	20
55	55008	1	1	0	-3.02	-2.9100001	-1.9400001	1	1	0	.1	.55000001	0	1	0	4.3365574	0	0	0	0	1	365.25	0	1	3. 3	3. some scndry (9 to 10) senior (11 to 12) or more	3. some scndry (9 to 10) senior (11 to 12) or more	25
55	55009	1	1	1	-1.3099999	-.07	-1.77	0	0	0	.1	.55000001	1	0	0	-.065333366	0	0	0	1	0	547.875	0	1	1. 1	0. no education	3. some scndry (9 to 10) senior (11 to 12) or more	25
55	55004	1	1	1	-3.54	-1.58	-3.96	1	0	1	.1	.55000001	0	1	0	.80030525	0	0	0	0	1	547.875	1	0	2. 2	0. no education	3. some scndry (9 to 10) senior (11 to 12) or more	28
55	55006	1	1	1	-.77999997	-.2	-.88	0	0	0	.1	.55000001	1	0	0	-.5124926	0	1	0	0	0	517.4375	0	0	2. 2	0. no education	1. some primary (1 to 5)	38
55	55017	1	1	0	-2.1700001	-1.99	-1.6	1	0	0	.1	.55000001	1	0	0	-.052513614	0	0	0	1	0	365.25	0	0	2. 2	3. some scndry (9 to 10) senior (11 to 12) or more	3. some scndry (9 to 10) senior (11 to 12) or more	24
55	55014	1	1	0	-2.3599999	-1.4400001	-2.3699999	1	0	1	.1	.55000001	1	0	0	.86149907	0	0	0	0	1	487	0	0	1. 1	0. no education	2. some upper primary (6 to 8)	25
55	55010	1	1	1	-1.5599999	-.83999997	-1.58	0	0	0	.1	.55000001	1	0	0	-.67652667	1	0	0	0	0	547.875	0	0	2. 2	0. no education	1. some primary (1 to 5)	32
55	55018	1	1	0	-5.3400002	-5.6100001	-4.0300002	1	1	1	.1	.55000001	0	1	0	2.0193143	0	0	0	0	1	639.1875	0	0	2. 2	3. some scndry (9 to 10) senior (11 to 12) or more	0. no education	24
55	55007	1	1	0	-3.3399999	-3.4000001	-2.0999999	1	1	1	.1	.55000001	1	0	0	-.38059157	0	0	1	0	0	669.625	0	1	2. 2	3. some scndry (9 to 10) senior (11 to 12) or more	0. no education	30
55	55012	1	1	0	-2.8499999	-.22	-3.8	1	0	1	.1	.55000001	1	0	0	.43615624	0	0	0	0	1	395.6875	0	0	4. 4	0. no education	0. no education	45
55	55001	1	1	1	-2.72	-.93000001	-3.1400001	1	0	1	.1	.55000001	1	0	0	-.88139272	1	0	0	0	0	547.875	1	1	2. 2	1. some primary (1 to 5)	0. no education	25
55	55003	1	1	1	-1	-1.6799999	-.22	0	0	0	.1	.55000001	0	1	0	2.3352396	0	0	0	0	1	639.1875	1	0	2. 2	0. no education	0. no education	25
55	55020	1	1	0	-2.21	-2.47	-1.45	1	1	0	.1	.55000001	0	1	0	.30996677	0	0	0	1	0	547.875	0	0	2. 2	0. no education	0. no education	25
55	55016	1	1	0	-1.3	-2.1199999	-.38	0	1	0	.1	.55000001	0	1	0	3.8281429	0	0	0	0	1	426.125	0	1	2. 2	2. some upper primary (6 to 8)	1. some primary (1 to 5)	35
55	55005	1	1	1	-4.1399999	-2.23	-4.21	1	1	1	.1	.55000001	0	1	0	.53899652	0	0	0	0	1	608.75	1	1	3. 3	0. no education	0. no education	32
55	55019	1	1	0	-3.51	-4.9499998	-1.36	1	1	0	.1	.55000001	1	0	0	.19942047	0	0	0	1	0	639.1875	0	0	1. 1	0. no education	0. no education	30
55	55011	1	1	0	-1.97	-2.04	-1.39	0	1	0	.1	.55000001	0	1	0	3.1227548	0	0	0	0	1	578.3125	0	0	3. 3	0. no education	3. some scndry (9 to 10) senior (11 to 12) or more	28
55	55013	1	1	0	-2.3199999	-2.6900001	-1.45	1	1	0	.1	.55000001	1	0	0	1.9878381	0	0	0	0	1	547.875	0	0	2. 2	0. no education	0. no education	26
56	56001	1	1	1	-2.3599999	-1.62	-2.1700001	1	0	1	.1	.69999999	1	0	0	-.93394661	1	0	0	0	0	547.875	0	1	2. 2	0. no education	0. no education	20
56	56019	1	1	1	-.95999998	-1.83	-.14	0	0	0	.1	.69999999	0	1	0	3.0529985	0	0	0	0	1	547.875	0	1	2. 2	3. some scndry (9 to 10) senior (11 to 12) or more	3. some scndry (9 to 10) senior (11 to 12) or more	25
56	56013	1	1	1	-2.53	-2.3800001	-1.85	1	1	0	.1	.69999999	1	0	0	.19538873	0	0	0	1	0	456.5625	0	1	1. 1	0. no education	3. some scndry (9 to 10) senior (11 to 12) or more	20
56	56002	1	1	1	-1.53	-2.3299999	-.46000001	0	1	0	.1	.69999999	1	0	0	-.4535566	0	1	0	0	0	365.25	0	0	4. 4	2. some upper primary (6 to 8)	0. no education	32
56	56020	1	1	0	-4.3099999	-3.5899999	-3.47	1	1	1	.1	.69999999	0	1	0	2.3451173	0	0	0	0	1	669.625	0	1	4. 4	0. no education	0. no education	30
56	56016	1	1	0	-2.24	-1.62	-2.01	1	0	1	.1	.69999999	1	0	0	.290802	0	0	0	1	0	547.875	0	1	5. 5 or more	0. no education	0. no education	28
56	56017	1	1	0	-.20999999	-.25999999	-.12	0	0	0	.1	.69999999	1	0	0	1.262074	0	0	0	0	1	456.5625	0	0	5. 5 or more	2. some upper primary (6 to 8)	1. some primary (1 to 5)	27
56	56004	1	1	1	-3.8499999	-4.1500001	-2.24	1	1	1	.1	.69999999	1	0	0	-.58545762	0	1	0	0	0	487	0	1	5. 5 or more	1. some primary (1 to 5)	1. some primary (1 to 5)	35
56	56003	1	1	1	-1.78	-.88999999	-1.91	0	0	0	.1	.69999999	1	0	0	-.32803765	0	0	1	0	0	426.125	0	1	5. 5 or more	0. no education	0. no education	32
56	56012	1	1	0	-2.7	-1.5599999	-2.6300001	1	0	1	.1	.69999999	1	0	0	-.31559592	0	0	1	0	0	365.25	0	1	3. 3	2. some upper primary (6 to 8)	2. some upper primary (6 to 8)	30
56	56010	1	1	0	-1.37	-1.53	-.93000001	0	0	0	.1	.69999999	1	0	0	.068829574	0	0	0	1	0	456.5625	1	0	4. 4	0. no education	0. no education	24
56	56008	1	1	0	-3.04	-1.62	-3.0999999	1	0	1	.1	.69999999	1	0	0	-.41861778	0	1	0	0	0	547.875	1	1	3. 3	1. some primary (1 to 5)	0. no education	35
56	56005	1	1	1	-3.1900001	-2.8599999	-2.45	1	1	1	.1	.69999999	1	1	0	-.42692894	0	1	0	0	0	395.6875	0	0	4. 4	0. no education	0. no education	38
56	56009	1	1	1	-2.74	-1.63	-2.76	1	0	1	.1	.69999999	0	1	0	2.1427445	0	0	0	0	1	426.125	1	0	2. 2	0. no education	3. some scndry (9 to 10) senior (11 to 12) or more	23
56	56007	1	1	1	-1.8099999	-.0099999998	-2.45	0	0	1	.1	.69999999	1	0	0	-.53041041	0	1	0	0	0	517.4375	1	0	3. 3	2. some upper primary (6 to 8)	2. some upper primary (6 to 8)	30
56	56014	1	1	0	-1.03	-.090000004	-1.39	0	0	0	.1	.69999999	1	0	0	.69497174	0	0	0	0	1	395.6875	0	1	2. 2	0. no education	0. no education	23
56	56006	1	1	1	-2.4300001	-1.64	-2.3299999	1	0	1	.1	.69999999	0	1	0	.76735729	0	0	0	0	1	456.5625	1	0	2. 2	3. some scndry (9 to 10) senior (11 to 12) or more	2. some upper primary (6 to 8)	23
56	56018	1	1	1	-1.16	1.4299999	-2.51	0	0	1	.1	.69999999	0	1	0	5.6516647	0	0	0	0	1	517.4375	0	0	2. 2	3. some scndry (9 to 10) senior (11 to 12) or more	1. some primary (1 to 5)	28
56	56015	1	1	1	-1.38	-.37	-1.6900001	0	0	0	.1	.69999999	0	1	0	4.19416	0	0	0	0	1	456.5625	0	1	2. 2	1. some primary (1 to 5)	0. no education	21
57	57015	1	1	0	-4.3499999	-3	-4.0300002	1	1	1	.25	.94999999	1	0	0	-.38308486	0	1	0	0	0	547.875	0	1	4. 4	2. some upper primary (6 to 8)	3. some scndry (9 to 10) senior (11 to 12) or more	30
57	57007	1	1	1	-1.5599999	-4.1300001	.91000003	0	1	0	.25	.94999999	1	0	0	.13324167	0	0	0	1	0	395.6875	0	0	1. 1	2. some upper primary (6 to 8)	3. some scndry (9 to 10) senior (11 to 12) or more	21
57	57019	1	1	1	-2.98	-2.0799999	-2.7	1	1	1	.25	.94999999	1	0	0	-.5829643	0	1	0	0	0	487	0	1	1. 1	0. no education	3. some scndry (9 to 10) senior (11 to 12) or more	20
57	57001	1	1	0	-3.1600001	-4.8600001	-.67000002	1	1	0	.25	.94999999	1	0	0	.51051676	0	0	0	0	1	426.125	0	0	1. 1	0. no education	0. no education	20
57	57003	1	1	0	-.41	-2.8399999	1.3099999	0	1	0	.25	.94999999	1	0	0	-.93394661	1	0	0	0	0	426.125	0	0	5. 5 or more	0. no education	2. some upper primary (6 to 8)	40
57	57002	1	1	0	-2.6400001	-4.6500001	-.25	1	1	0	.25	.94999999	1	0	0	-.88139272	1	0	0	0	0	487	0	0	5. 5 or more	0. no education	0. no education	38
57	57004	1	1	1	-1.5	-4.21	.91000003	0	1	0	.25	.94999999	1	0	0	-.58934641	0	1	0	0	0	547.875	0	1	3. 3	0. no education	0. no education	35
57	57012	1	1	1	-.99000001	-3.1199999	.67000002	0	1	0	.25	.94999999	1	0	0	1.0268433	0	0	0	0	1	517.4375	0	0	4. 4	0. no education	3. some scndry (9 to 10) senior (11 to 12) or more	36
57	57008	1	1	1	-2.98	-4.0799999	-.86000001	1	1	0	.25	.94999999	1	0	0	-.49407607	0	1	0	0	0	395.6875	0	1	5. 5 or more	0. no education	1. some primary (1 to 5)	25
57	57010	1	1	0	-1.36	-5.21	1.9	0	1	0	.25	.94999999	1	0	0	-.12426937	0	0	0	1	0	547.875	0	0	5. 5 or more	1. some primary (1 to 5)	1. some primary (1 to 5)	35
57	57018	1	1	0	-1.71	-1.5	-1.34	0	0	0	.25	.94999999	1	0	0	-.19474111	0	0	0	1	0	608.75	0	0	5. 5 or more	0. no education	3. some scndry (9 to 10) senior (11 to 12) or more	35
57	57013	1	1	0	-2.1400001	-2.24	-1.4299999	1	1	0	.25	.94999999	0	1	0	2.5641985	0	0	0	0	1	395.6875	0	0	1. 1	3. some scndry (9 to 10) senior (11 to 12) or more	3. some scndry (9 to 10) senior (11 to 12) or more	21
57	57017	1	1	1	-2.73	-2.23	-2.2	1	1	1	.25	.94999999	1	0	0	-.25118384	0	0	1	0	0	608.75	0	1	5. 5 or more	0. no education	2. some upper primary (6 to 8)	30
57	57014	1	1	1	-1.29	-2.8399999	.15000001	0	1	0	.25	.94999999	1	0	0	.32882822	0	0	0	1	0	426.125	0	0	1. 1	3. some scndry (9 to 10) senior (11 to 12) or more	1. some primary (1 to 5)	22
57	57005	1	1	1	-2.8900001	-3.3099999	-1.53	1	1	0	.25	.94999999	1	0	0	-.19953649	0	0	0	1	0	426.125	0	1	3. 3	3. some scndry (9 to 10) senior (11 to 12) or more	3. some scndry (9 to 10) senior (11 to 12) or more	25
57	57020	1	1	1	.60000002	1.91	-.46000001	0	0	0	.25	.94999999	1	0	0	-.86098164	1	0	0	0	0	578.3125	0	0	1. 1	3. some scndry (9 to 10) senior (11 to 12) or more	3. some scndry (9 to 10) senior (11 to 12) or more	20
57	57011	1	1	0	-3.22	-5.29	-.55000001	1	1	0	.25	.94999999	1	0	0	-.80593443	1	0	0	0	0	547.875	0	0	5. 5 or more	0. no education	0. no education	35
57	57009	1	1	0	-.69	-4.3099999	2	0	1	0	.25	.94999999	1	0	0	-.59967285	1	0	0	0	0	547.875	0	1	4. 4	0. no education	1. some primary (1 to 5)	28
57	57006	1	1	1	-2.1099999	-3.4300001	-.60000002	1	1	0	.25	.94999999	1	0	0	-.1217761	0	0	0	1	0	547.875	0	0	1. 1	3. some scndry (9 to 10) senior (11 to 12) or more	1. some primary (1 to 5)	22
58	58003	1	1	1	-1.7	-3.9300001	.33000001	0	1	0	.050000001	.80000001	1	0	0	.86943448	0	0	0	0	1	578.3125	0	0	2. 2	2. some upper primary (6 to 8)	1. some primary (1 to 5)	24
58	58010	1	1	1	-3.52	-4.3099999	-1.59	1	1	0	.050000001	.80000001	1	0	0	-.47026515	0	1	0	0	0	365.25	0	0	3. 3	2. some upper primary (6 to 8)	3. some scndry (9 to 10) senior (11 to 12) or more	29
58	58015	1	1	1	-1.85	-3.1700001	-.22	0	1	0	.050000001	.80000001	0	1	0	1.725371	0	0	0	0	1	365.25	0	0	5. 5 or more	0. no education	3. some scndry (9 to 10) senior (11 to 12) or more	32
58	58009	1	1	0	-2.5999999	-4.6199999	-.31	1	1	0	.050000001	.80000001	1	0	0	.0076316395	0	0	0	1	0	669.625	0	0	1. 1	0. no education	3. some scndry (9 to 10) senior (11 to 12) or more	20
58	58011	1	1	1	-1.05	-2.24	.02	0	1	0	.050000001	.80000001	1	0	0	.097305201	0	0	0	1	0	426.125	0	0	4. 4	2. some upper primary (6 to 8)	2. some upper primary (6 to 8)	32
58	58020	1	1	1	-.27000001	-.25999999	-.2	0	0	0	.050000001	.80000001	0	1	0	3.7494571	0	0	0	0	1	456.5625	0	0	4. 4	2. some upper primary (6 to 8)	3. some scndry (9 to 10) senior (11 to 12) or more	32
58	58012	1	1	1	-.94999999	-2.8499999	.55000001	0	1	0	.050000001	.80000001	0	1	0	2.4354148	0	0	0	0	1	608.75	0	0	1. 1	2. some upper primary (6 to 8)	3. some scndry (9 to 10) senior (11 to 12) or more	20
58	58004	1	1	1	-1.08	-3.1500001	.81	0	1	0	.050000001	.80000001	1	0	0	-.1217761	0	0	0	1	0	365.25	0	1	4. 4	0. no education	1. some primary (1 to 5)	28
58	58002	1	1	1	-2.03	-4.6300001	.74000001	1	1	0	.050000001	.80000001	1	0	0	-.25118384	0	0	1	0	0	395.6875	0	0	3. 3	1. some primary (1 to 5)	2. some upper primary (6 to 8)	27
58	58006	1	1	0	-2	-2.8199999	-.76999998	0	1	0	.050000001	.80000001	1	0	0	-.38059157	0	0	1	0	0	426.125	0	1	2. 2	2. some upper primary (6 to 8)	3. some scndry (9 to 10) senior (11 to 12) or more	22
58	58017	1	1	0	-1.0700001	-2.1600001	-.02	0	1	0	.050000001	.80000001	1	0	0	.98841357	0	0	0	0	1	608.75	0	1	1. 1	1. some primary (1 to 5)	3. some scndry (9 to 10) senior (11 to 12) or more	20
58	58013	1	1	0	-1.47	-3.05	.18000001	0	1	0	.050000001	.80000001	0	1	0	1.6058295	0	0	0	0	1	365.25	0	0	4. 4	0. no education	2. some upper primary (6 to 8)	28
58	58001	1	1	0	-1.61	-2.3800001	-.63999999	0	1	0	.050000001	.80000001	1	0	0	.77182555	0	0	0	0	1	608.75	0	0	3. 3	3. some scndry (9 to 10) senior (11 to 12) or more	3. some scndry (9 to 10) senior (11 to 12) or more	37
58	58007	1	1	0	-1.03	-.38	-1.16	0	0	0	.050000001	.80000001	1	0	0	-.38059157	0	0	1	0	0	395.6875	0	0	2. 2	0. no education	1. some primary (1 to 5)	23
58	58005	1	1	0	-.67000002	-2.3	.57999998	0	1	0	.050000001	.80000001	1	0	0	-.25118384	0	0	1	0	0	426.125	0	1	4. 4	0. no education	0. no education	26
58	58018	1	1	0	-1.86	-3.72	.14	0	1	0	.050000001	.80000001	1	0	0	-.25118384	0	0	1	0	0	700.0625	0	1	2. 2	0. no education	3. some scndry (9 to 10) senior (11 to 12) or more	23
58	58014	1	1	0	-.94999999	-3.9200001	1.33	0	1	0	.050000001	.80000001	1	0	0	-.67652667	1	0	0	0	0	547.875	0	0	2. 2	0. no education	3. some scndry (9 to 10) senior (11 to 12) or more	25
58	58016	1	1	0	-1.3	-1.4400001	-.87	0	0	0	.050000001	.80000001	1	0	0	-.059182644	0	0	0	1	0	426.125	0	1	3. 3	0. no education	2. some upper primary (6 to 8)	35
58	58019	1	1	1	-1.89	-1.67	-1.4400001	0	0	0	.050000001	.80000001	1	0	0	.9872393	0	0	0	0	1	365.25	0	1	2. 2	3. some scndry (9 to 10) senior (11 to 12) or more	0. no education	20
59	59001	1	1	0	-2.8299999	-2.9200001	-1.99	1	1	0	.050000001	.89473683	1	0	0	-.25118384	0	0	1	0	0	608.75	0	0	2. 2	3. some scndry (9 to 10) senior (11 to 12) or more	1. some primary (1 to 5)	26
59	59010	1	1	1	-3.51	-3.4200001	-2.5899999	1	1	1	.050000001	.89473683	1	0	0	-.14698255	0	0	0	1	0	456.5625	0	0	2. 2	0. no education	2. some upper primary (6 to 8)	23
59	59011	1	1	0	-3.27	-2.4400001	-2.9200001	1	1	1	.050000001	.89473683	1	0	0	-.32414883	0	0	1	0	0	395.6875	1	0	1. 1	0. no education	0. no education	21
59	59014	1	1	0	-2.23	-3.8699999	-.41999999	1	1	0	.050000001	.89473683	1	0	0	-.58934641	0	1	0	0	0	639.1875	0	0	5. 5 or more	0. no education	0. no education	27
59	59017	1	1	1	-2.0599999	-2.4400001	-1.16	1	1	0	.050000001	.89473683	1	0	0	-.38059157	0	0	1	0	0	395.6875	0	0	2. 2	0. no education	3. some scndry (9 to 10) senior (11 to 12) or more	25
59	59003	1	1	0	-4.0500002	-1.5700001	-4.6500001	1	0	1	.050000001	.89473683	1	0	0	-.38059157	0	0	1	0	0	365.25	0	0	1. 1	0. no education	0. no education	20
59	59006	1	1	0	-1.4299999	-.92000002	-1.41	0	0	0	.050000001	.89473683	1	0	0	-.38059157	0	0	1	0	0	456.5625	0	1	3. 3	2. some upper primary (6 to 8)	3. some scndry (9 to 10) senior (11 to 12) or more	35
59	59012	1	1	0	-2.5899999	-1.9	-2.3099999	1	0	1	.050000001	.89473683	1	0	0	-.25118384	0	0	1	0	0	487	0	1	3. 3	0. no education	3. some scndry (9 to 10) senior (11 to 12) or more	27
59	59013	1	1	0	-1.61	-2.6900001	-.47	0	1	0	.050000001	.89473683	1	0	0	.26264942	0	0	0	1	0	547.875	0	0	4. 4	2. some upper primary (6 to 8)	1. some primary (1 to 5)	24
59	59019	1	1	0	-2.3099999	-2.3800001	-1.55	1	1	0	.050000001	.89473683	1	0	0	-.58545762	0	1	0	0	0	456.5625	0	1	5. 5 or more	0. no education	0. no education	36
59	59002	1	1	0	-1.86	-3.1099999	-.23	0	1	0	.050000001	.89473683	0	1	0	1.1667122	0	0	0	0	1	365.25	0	1	1. 1	0. no education	2. some upper primary (6 to 8)	25
59	59004	1	1	0	-.31999999	.63999999	-.80000001	0	0	0	.050000001	.89473683	0	1	0	1.0923516	0	0	0	0	1	547.875	0	0	5. 5 or more	0. no education	0. no education	38
59	59018	1	1	0	-3.2	-2.8199999	-2.3800001	1	1	1	.050000001	.89473683	1	0	0	-.1217761	0	0	0	1	0	639.1875	0	1	2. 2	0. no education	3. some scndry (9 to 10) senior (11 to 12) or more	26
59	59009	1	1	0	-2.3199999	-2.26	-1.75	1	1	0	.050000001	.89473683	1	0	0	-.25118384	0	0	1	0	0	578.3125	0	0	2. 2	2. some upper primary (6 to 8)	2. some upper primary (6 to 8)	21
59	59015	1	1	0	-3.1900001	-3.1800001	-2.3099999	1	1	1	.050000001	.89473683	1	0	0	-.38308486	0	1	0	0	0	487	0	0	4. 4	0. no education	0. no education	30
59	59005	1	1	0	-.02	-.38	.19	0	0	0	.050000001	.89473683	1	0	0	-.073019885	0	0	0	1	0	395.6875	0	0	2. 2	1. some primary (1 to 5)	3. some scndry (9 to 10) senior (11 to 12) or more	27
59	59007	1	1	0	-4.0999999	-4.3600001	-2.47	1	1	1	.050000001	.89473683	1	0	0	-.3314375	0	0	1	0	0	669.625	0	1	4. 4	0. no education	0. no education	32
59	59020	1	1	0	-2.6600001	-4.5700002	-.44	1	1	0	.050000001	.89473683	1	0	0	-.80453891	1	0	0	0	0	639.1875	0	0	1. 1	0. no education	3. some scndry (9 to 10) senior (11 to 12) or more	20
59	59008	1	1	0	-2.52	-1.64	-2.46	1	0	1	.050000001	.89473683	1	0	0	-.45744538	0	1	0	0	0	456.5625	0	0	1. 1	2. some upper primary (6 to 8)	2. some upper primary (6 to 8)	21
60	60009	1	1	0	-1.37	-4.6199999	1.42	0	1	0	.44999999	.94999999	1	0	0	-.60216618	1	0	0	0	0	639.1875	0	1	5. 5 or more	2. some upper primary (6 to 8)	1. some primary (1 to 5)	35
60	60014	1	1	0	-2.73	-4.3699999	-.69999999	1	1	0	.44999999	.94999999	1	0	0	-.67652667	1	0	0	0	0	578.3125	0	0	3. 3	0. no education	0. no education	24
60	60002	1	1	0	-1.29	-2.76	.059999999	0	1	0	.44999999	.94999999	1	0	0	.032893106	0	0	0	1	0	517.4375	0	1	1. 1	3. some scndry (9 to 10) senior (11 to 12) or more	3. some scndry (9 to 10) senior (11 to 12) or more	23
60	60010	1	1	1	-1.29	-3.05	.41999999	0	1	0	.44999999	.94999999	1	0	0	-.32803765	0	0	1	0	0	365.25	0	0	2. 2	2. some upper primary (6 to 8)	3. some scndry (9 to 10) senior (11 to 12) or more	24
60	60013	1	1	0	-2.1400001	-4.0700002	-.079999998	1	1	0	.44999999	.94999999	1	0	0	-.54711896	0	1	0	0	0	487	0	0	2. 2	0. no education	2. some upper primary (6 to 8)	20
60	60011	1	1	1	-4.02	-3.1800001	-3.6400001	1	1	1	.44999999	.94999999	1	0	0	-.38059157	0	0	1	0	0	487	0	0	2. 2	2. some upper primary (6 to 8)	3. some scndry (9 to 10) senior (11 to 12) or more	21
60	60003	1	1	0	-1.12	-4.8200002	1.87	0	1	0	.44999999	.94999999	1	0	0	-.66231143	1	0	0	0	0	700.0625	0	0	5. 5 or more	2. some upper primary (6 to 8)	1. some primary (1 to 5)	35
60	60007	1	1	0	-3.3099999	-3.97	-1.5700001	1	1	0	.44999999	.94999999	1	0	0	-.32803765	0	0	1	0	0	365.25	0	0	5. 5 or more	0. no education	2. some upper primary (6 to 8)	28
60	60018	1	1	0	-3.1700001	-2.8599999	-2.3199999	1	1	1	.44999999	.94999999	1	0	0	-.73157388	1	0	0	0	0	426.125	0	1	1. 1	0. no education	2. some upper primary (6 to 8)	22
60	60008	1	1	0	-2.25	-2.98	-1.12	1	1	0	.44999999	.94999999	1	0	0	-.47026515	0	1	0	0	0	487	1	0	1. 1	2. some upper primary (6 to 8)	3. some scndry (9 to 10) senior (11 to 12) or more	24
60	60001	1	1	0	-3.1700001	-4.96	-.80000001	1	1	0	.44999999	.94999999	1	0	0	-.67263788	1	0	0	0	0	669.625	1	0	2. 2	0. no education	3. some scndry (9 to 10) senior (11 to 12) or more	22
60	60017	1	1	1	-3.2	-2.3299999	-2.8399999	1	1	1	.44999999	.94999999	0	1	0	2.920464	0	0	0	0	1	365.25	0	0	5. 5 or more	3. some scndry (9 to 10) senior (11 to 12) or more	3. some scndry (9 to 10) senior (11 to 12) or more	27
60	60019	1	1	0	-1.4299999	-4.0500002	.79000002	0	1	0	.44999999	.94999999	1	0	0	-.67652667	1	0	0	0	0	639.1875	0	0	3. 3	0. no education	2. some upper primary (6 to 8)	36
60	60012	1	1	0	-4.29	-5.48	-1.6900001	1	1	0	.44999999	.94999999	1	0	0	-.20202976	0	0	0	1	0	608.75	0	1	4. 4	0. no education	2. some upper primary (6 to 8)	26
60	60015	1	1	1	-1.8200001	-3.45	-.1	0	1	0	.44999999	.94999999	1	0	0	-.38059157	0	0	1	0	0	578.3125	0	1	1. 1	2. some upper primary (6 to 8)	3. some scndry (9 to 10) senior (11 to 12) or more	24
60	60005	1	1	0	-2.0599999	-3.01	-.74000001	1	1	0	.44999999	.94999999	1	0	0	-.25118384	0	0	1	0	0	487	0	1	3. 3	3. some scndry (9 to 10) senior (11 to 12) or more	3. some scndry (9 to 10) senior (11 to 12) or more	30
60	60016	1	1	0	-2.4000001	-2.3800001	-1.75	1	1	0	.44999999	.94999999	1	0	0	-.72908062	1	0	0	0	0	608.75	0	0	3. 3	0. no education	3. some scndry (9 to 10) senior (11 to 12) or more	28
60	60006	1	1	0	-4.4400001	-3.8099999	-3.3099999	1	1	1	.44999999	.94999999	1	0	0	-1.0108005	1	0	0	0	0	365.25	1	1	5. 5 or more	0. no education	1. some primary (1 to 5)	35
60	60020	1	1	1	-2.05	-3.6600001	-.18000001	1	1	0	.44999999	.94999999	1	0	0	-.59967285	1	0	0	0	0	456.5625	0	1	1. 1	0. no education	1. some primary (1 to 5)	22
